# Supplementary material for: Transcriptomics analysis identifies folding and secretion related genes for improving monoclonal antibody production in Thermothelomyces heterothallica C1
Source: Microb Cell Fact. 2026 Apr 2;25:124. doi: 10.1186/s12934-026-02989-w (PMC13170295; doi:10.1186/s12934-026-02989-w)
Supplement: Supplementary file 1 — Additional file 1: Additional tables and figures to the article. [file 12934_2026_2989_MOESM1_ESM.xlsx]

## Sheet: Table S1
Table S1. Differentially expressed genes (log2 fold change >1, p-value < 0.01 in any comparisons). Annotations based on blastx homology search against the SwissProt database, and InterPro domains in homologous proteins of Spoth2 in Joint Genome Institute´s MycoCosm fungal genomics portal are shown.
Gene ID of C1	Gene ID from Spoth2	Spoth2 blastx hit	Swissprot blastx hit	Mfuzz cluster	mAb1 2 day vs DNL125 2 day log2 Fold Change	mAb1 4 day vs DNL125 4 day log2 Fold Change	HumiraAnSESp 2 day vs DNL125 2 day log2 Fold Change	HumiraAnSESp 4 day vs DNL125 4 day log2 Fold Change	HumiraBgl8p 2 day vs DNL125 2 day log2 Fold Change	HumiraBgl8p 4 day vs DNL125 4 day log2 Fold Change	Keytruda 2 day vs DNL125 2 day log2 Fold Change	Keytruda 4 day vs DNL125 4 day log2 Fold Change	mAb2 2 day vs DNL125 2 day log2 Fold Change	mAb2 4 day vs DNL125 4 day log2 Fold Change	NivolumabDelalg3 2 day vs DNL125 2 day log2 Fold Change	NivolumabDelalg3 4 day vs DNL125 4 day log2 Fold Change	NivolumabG0 2 day vs DNL125 2 day log2 Fold Change	NivolumabG0 4 day vs DNL125 4 day log2 Fold Change	NivolumabG2 2 day vs DNL125 2 day log2 Fold Change	NivolumabG2 4 day vs DNL125 4 day log2 Fold Change	Nivolumab 2 day vs DNL125 2 day log2 Fold Change	Nivolumab 4 day vs DNL125 4 day log2 Fold Change	NivolumabDelalg3 2 day vs Nivolumab 2 day log2 Fold Change	NivolumabDelalg3 4 day vs Nivolumab 4 day log2 Fold Change	NivolumabG0 2 day vs Nivolumab 2 day log2 Fold Change	NivolumabG0 4 day vs Nivolumab 4 day log2 Fold Change	NivolumabG2 2 day vs Nivolumab 2 day log2 Fold Change	NivolumabG2 4 day vs Nivolumab 4 day log2 Fold Change	mAb1 2 day vs DNL125 2 day p-value	mAb1 4 day vs DNL125 4 day p-value	HumiraAnSESp 2 day vs DNL125 2 day p-value	HumiraAnSESp 4 day vs DNL125 4 day p-value	HumiraBgl8p 2 day vs DNL125 2 day log2 p-value	HumiraBgl8p 4 day vs DNL125 4 day p-value	Keytruda 2 day vs DNL125 2 day p-value	Keytruda 4 day vs DNL125 4 day p-value	mAb2 2 day vs DNL125 2 day p-value	mAb2 4 day vs DNL125 4 day p-value	NivolumabDelalg3 2 day vs DNL125 2 day p-value	NivolumabDelalg3 4 day vs DNL125 4 day p-value	NivolumabG0 2 day vs DNL125 2 day p-value	NivolumabG0 4 day vs DNL125 4 day p-value	NivolumabG2 2 day vs DNL125 2 day p-value	NivolumabG2 4 day vs DNL125 4 day p-value	Nivolumab 2 day vs DNL125 2 day p-value	Nivolumab 4 day vs DNL125 4 day p-value	NivolumabDelalg3 2 day vs Nivolumab 2 day p-value	NivolumabDelalg3 4 day vs Nivolumab 4 day p-value	NivolumabG0 2 day vs Nivolumab 2 day p-value
CDS00004-1	NA	NA	NA	14	0.417598	-0.0644891	0.112638	0.0286488	0.665771	-0.0283954	1.80687	-0.0570663	0.526678	-0.122095	1.67694	0.35523	0.31611	0.115754	0.850384	0.501575	0.656862	-0.0365603	1.02007	0.39179	-0.340752	0.152314	0.193522	0.538135	0.245884	0.861219	0.758649	0.933696	0.0534551	0.936106	4.39163e-09	0.871968	0.117523	0.732531	5.1903e-08	0.278931	0.392309	0.735376	0.0174293	0.144019	0.0618578	0.924704	0.00325448	0.350612	0.397013
CDS00007-1-a	2293942	NA	Adenylate-forming reductase 03009	15	0.507768	0.331656	1.04566	0.165862	0.66438	0.386167	3.46679	1.12563	0.755067	0.389028	2.76289	1.52785	-1.79733	0.461137	-2.47068	-0.550235	1.35552	0.559979	1.40737	0.967873	-3.15285	-0.0988417	-3.82621	-1.11021	0.123144	0.381902	0.000449511	0.652476	0.0369934	0.285895	1.42138e-42	0.000458458	0.0119583	0.278577	1.82339e-26	4.473e-07	0.00146307	0.190409	0.00116666	0.245441	4.73196e-06	0.144285	7.64956e-08	0.00983848	2.52961e-08
CDS00008-1	61543	NA	Aspirochlorine biosynthesis protein N [Aspergillus oryzae RIB40]	17	-0.379627	-0.0629286	-0.76377	-0.458649	-0.819761	-0.497848	-1.51472	-0.621444	-0.955487	-0.0928737	-1.07221	-0.0912047	-0.912321	-0.365565	-1.71657	-0.531791	-0.78929	-0.102508	-0.282921	0.011303	-0.123032	-0.263057	-0.92728	-0.429284	0.178865	0.842319	0.00909	0.152693	0.00673094	0.132478	1.64492e-05	0.0653485	0.00102562	0.760364	0.000557669	0.760984	0.00395915	0.2499	3.26552e-05	0.136227	0.0106403	0.760983	0.457442	0.976245	0.749696
CDS00010-1	98562	NAD(P)-binding	D-3-phosphoglycerate dehydrogenase	12	-0.324172	-0.263163	-0.267523	-0.218044	-0.51265	-0.342034	-0.503018	-0.16277	-0.282878	-0.274715	-0.627372	-0.186759	-0.58325	-0.333693	-1.10255	-0.810979	-0.382469	-0.18549	-0.244902	-0.00126948	-0.200781	-0.148203	-0.720082	-0.62549	0.13466	0.268025	0.196623	0.322188	0.0212689	0.139631	0.0237646	0.463119	0.156053	0.224953	0.00480112	0.392814	0.0120988	0.141743	0.000107928	0.00355873	0.0860785	0.456078	0.359549	0.996404	0.466378
CDS00017-1	2293957	NA	MICOS complex subunit mic60	17	-0.0134618	0.0338287	-0.403254	-0.210535	-0.567033	-0.326108	-1.43104	-0.533113	-0.732107	-0.0828678	-0.743543	-0.402056	-0.556831	-0.490616	-1.60037	-0.738444	-0.588157	-0.309428	-0.155386	-0.0926279	0.0313255	-0.181188	-1.01221	-0.429016	0.940894	0.838885	0.0313927	0.20094	0.00388851	0.0552442	9.85619e-10	0.00227994	0.000122635	0.61234	0.00017893	0.0171969	0.00558642	0.00449119	3.91212e-09	0.000127959	0.00362971	0.0915064	0.520327	0.661418	0.897754
CDS00023-1	2293966	Haloacid dehalogenase-like hydrolase	(S)-2-haloacid dehalogenase	19	-0.00993579	-0.0815983	-0.188977	0.010575	-0.469384	-0.211335	-0.688466	-0.255021	-0.493139	0.176053	-0.781468	-0.914702	-0.914601	-0.949505	-1.7274	-1.20286	-0.147297	0.00441847	-0.634172	-0.919121	-0.767304	-0.953924	-1.5801	-1.20727	0.949514	0.561459	0.228154	0.936905	0.00491665	0.128866	7.33573e-05	0.0673383	0.0018914	0.18327	5.98744e-06	1.47777e-09	8.72287e-07	6.58331e-10	1.00782e-12	4.41936e-12	0.363447	0.975586	0.00146691	2.3843e-07	0.000276256
CDS00025-1	2293969	BRCT	Pescadillo homolog	8	-0.0767327	-0.0721502	-0.232283	-0.133178	-0.0748616	-0.0300276	-0.592146	-0.104418	-0.161619	-0.00518746	-0.639928	-0.20568	-0.424586	-0.344527	-1.09956	-0.378161	-0.252781	-0.0750336	-0.387146	-0.130646	-0.171804	-0.269493	-0.846779	-0.303127	0.734634	0.773594	0.302987	0.575747	0.738057	0.899964	0.0172626	0.664732	0.449806	0.982451	0.00889995	0.393376	0.0848624	0.168367	0.000438701	0.170345	0.287992	0.778693	0.179553	0.667977	0.553507
CDS00039-1	2121938	NA	NA	20	0.216153	0.112103	0.260649	0.351618	-0.283041	-0.0162919	-0.215065	-0.0310286	-0.116958	0.0956943	0.389194	0.407336	-0.815546	-0.155042	-1.96375	-1.00228	0.0894497	0.122651	0.299744	0.284685	-0.904995	-0.277692	-2.0532	-1.12494	0.148826	0.454331	0.0814984	0.0187463	0.05903	0.913387	0.151309	0.835883	0.434606	0.52271	0.00926711	0.00645993	5.90156e-08	0.300854	7.18205e-38	3.05017e-11	0.550458	0.413463	0.0827894	0.0997442	1.83469e-07
CDS00046-1	2294037	GWT1	GPI-anchored wall transfer protein 1 [Chaetomium globosum CBS 148.51]	4	0.336775	0.503931	0.275315	0.152878	0.752503	0.900568	1.35228	1.01262	0.762649	0.763237	0.768251	0.860681	1.36113	1.0768	1.92037	1.71506	0.901483	1.1196	-0.133232	-0.258918	0.459642	-0.0428	1.01889	0.595459	0.212389	0.0625388	0.298071	0.574225	0.00250125	0.000219458	3.41737e-09	2.16419e-05	0.00123473	0.00204171	0.00162713	0.000341036	4.66888e-09	4.36411e-06	1.63662e-17	4.47145e-14	0.000283898	1.10279e-05	0.602412	0.324556	0.0604701
CDS00050-1	2313252	NA	UPF0658 Golgi apparatus membrane protein C23H3.04 [Schizosaccharomyces pombe 972h-]	6	0.169629	0.113064	0.207879	0.0779114	0.382664	0.0506234	0.485588	0.0397067	0.265588	0.0672171	0.536388	0.339411	0.374726	0.360647	1.00328	0.482155	0.301299	0.0388328	0.235088	0.300579	0.0734268	0.321815	0.701979	0.443323	0.18059	0.400643	0.0888943	0.541305	0.00157473	0.699282	4.67536e-05	0.761059	0.0232327	0.604148	3.92635e-06	0.00534394	0.0024974	0.00323468	1.89895e-17	0.000176991	0.0163859	0.788552	0.078778	0.0545652	0.601221
CDS00054-1	2294054	Lysyl-tRNA synthetase, class II	Lysine--tRNA ligase, mitochondrial	18	0.0133328	0.0597262	0.0460056	0.144481	-0.127006	0.049329	-0.753817	-0.0270367	-0.236345	0.0224915	-0.649054	-0.204998	-0.455537	-0.0979137	-1.1057	-0.165883	-0.335578	0.00686473	-0.313476	-0.211863	-0.119958	-0.104778	-0.770121	-0.172748	0.949709	0.772628	0.82117	0.451233	0.554273	0.804573	0.00215279	0.893038	0.250086	0.909931	0.00542024	0.31511	0.0537779	0.627541	0.000224628	0.45544	0.145061	0.975291	0.260212	0.404092	0.669209
CDS00059-1-a	2294077	Aldehyde/histidinol dehydrogenase	Glutarate-semialdehyde dehydrogenase [Pseudomonas aeruginosa PAO1]	19	-0.301281	-0.271944	-0.238349	-0.160057	-0.599009	-0.210729	-0.404156	-0.0217398	-0.294789	-0.121968	-0.208935	-0.165123	-0.411608	-0.257545	-1.08549	-0.83308	-0.352265	-0.142347	0.14333	-0.0227761	-0.0593428	-0.115198	-0.733224	-0.690733	0.0581017	0.0480794	0.116027	0.206557	0.000346083	0.107027	0.0119623	0.862661	0.0447002	0.339375	0.165944	0.192208	0.0128129	0.0475317	2.54752e-07	1.97585e-07	0.0310706	0.316366	0.439959	0.887463	0.763947
CDS00064-1	75490	Six-hairpin glycosidase-like	Trehalase	12	-0.279173	-0.221764	-0.29775	-0.261351	-0.305723	-0.267113	-0.199525	-0.350342	-0.239264	-0.292427	-0.326528	-0.323349	-0.829163	-0.722782	-2.038	-1.28106	-0.260938	-0.196584	-0.0655908	-0.126765	-0.568225	-0.526198	-1.77706	-1.08447	0.000467312	0.00715234	0.000145494	0.00106605	0.000117102	0.000967135	0.0110625	1.68879e-05	0.00175391	0.000294865	3.22357e-05	5.6263e-05	6.02346e-22	1.83128e-17	2.61543e-71	2.68355e-38	0.00115317	0.0209803	0.479828	0.196051	1.05409e-08
CDS00067-1	2294104	Ribophorin II	Uncharacterized protein C553.06	4	0.480332	0.80495	0.449142	0.352075	1.03212	1.22733	1.48188	1.369	0.959299	1.11959	0.80485	1.21402	1.54741	1.58148	1.88178	2.26202	0.858325	1.1627	-0.0534756	0.0513209	0.689081	0.418785	1.02345	1.09932	1.36913e-05	2.69541e-12	3.41187e-05	0.00265024	1.39561e-23	2.36518e-30	2.24971e-50	1.60403e-38	1.78823e-21	3.15223e-25	1.12095e-14	2.25504e-30	4.18174e-54	9.23697e-53	1.89164e-79	1.5984e-110	8.12465e-16	1.98382e-24	0.63823	0.663338	3.51347e-10
CDS00072-1	2294116	Peptidase M28	Glutaminyl-peptide cyclotransferase-like protein	5	1.15196	1.47275	0.601462	0.553126	1.45463	1.85739	1.78215	2.04914	1.11589	2.26743	1.5911	2.19532	2.71556	2.51014	2.6563	3.09455	1.69082	2.23673	-0.0997206	-0.0414082	1.02474	0.273409	0.965478	0.857822	7.17202e-05	9.79908e-08	0.0478595	0.063334	1.81874e-07	1.14867e-12	4.64595e-11	1.44274e-15	6.31683e-05	2.8969e-19	5.1168e-09	3.42283e-18	3.79749e-26	6.96147e-24	4.39015e-24	3.79927e-36	9.59688e-10	2.09525e-17	0.709127	0.867178	4.59883e-05
CDS00074-1	2313270	IQ calmodulin-binding region	NA	20	0.0757604	-0.177444	-0.125098	-0.162597	-0.230767	-0.325895	0.0661988	-0.284143	-0.0176929	-0.119794	0.297307	-0.12958	-1.0032	-0.219181	-0.965778	-0.939598	0.0635947	-0.365382	0.233713	0.235802	-1.0668	0.146201	-1.02937	-0.574216	0.784871	0.474908	0.653836	0.484356	0.428969	0.184792	0.810095	0.240754	0.946215	0.608912	0.249985	0.574362	0.00525577	0.354653	0.0126471	0.00202562	0.821879	0.184678	0.444879	0.44302	0.00691324
CDS00087-1	105575	Ammonium transporter	Ammonium transporter MEP3 [Saccharomyces cerevisiae S288C]	14	0.71732	0.690769	0.401529	0.104476	0.523028	0.41057	1.94642	0.992649	0.580866	0.451782	1.72847	1.47607	0.869932	1.13489	1.89174	1.44911	0.802037	0.715436	0.92643	0.760635	0.0678949	0.419457	1.0897	0.733671	0.123375	0.139068	0.4	0.831569	0.272691	0.386448	7.71785e-07	0.0201106	0.192936	0.333158	1.37012e-05	0.000183927	0.058464	0.00625873	5.45508e-06	0.000573729	0.0846418	0.145057	0.0308846	0.109265	0.889218
CDS00112-1	2122038	Conserved hypothetical protein CHP02464	N-glycosidase R617	10	-0.147737	-0.0554351	0.281704	0.18529	-0.090098	0.129861	-0.377287	0.193294	0.12747	0.0877213	-1.37552	-1.44798	-1.13776	-1.4191	-1.07176	-1.28748	0.0358926	0.100399	-1.41141	-1.54837	-1.17365	-1.51949	-1.10765	-1.38788	0.699192	0.886798	0.411473	0.59636	0.809594	0.719151	0.341469	0.58613	0.706958	0.808097	0.00463955	0.00379785	0.0194423	0.00465824	0.0395243	0.0173334	0.923674	0.801919	0.00811008	0.00632403	0.0279665
CDS00121-1	2294240	3-hydroxyanthranilic acid dioxygenase	3-hydroxyanthranilate 3,4-dioxygenase	16	-0.0799351	0.0874711	-0.265844	-0.160523	-0.572487	-0.216917	-1.17426	-0.642325	-0.808196	-0.18332	-0.319392	-0.213214	0.038	-0.291661	-0.317742	-0.186042	-0.479734	-0.245456	0.160341	0.0322427	0.517734	-0.0462043	0.161991	0.0594138	0.652541	0.608846	0.134035	0.34431	0.00210241	0.208781	7.23114e-09	0.00036421	1.11912e-05	0.284517	0.0732119	0.210686	0.829726	0.0919669	0.096429	0.297003	0.0105053	0.179393	0.456396	0.87724	0.0155379
CDS00136-1	2073127	Preprotein translocase Sec, Sec61-beta subunit	Protein transport protein Sec61 subunit beta [Yarrowia lipolytica CLIB122]	5	0.558682	0.763609	0.158679	0.186012	0.617419	0.877652	0.685112	0.908371	0.378635	1.08209	0.573045	0.916176	1.1766	1.07798	1.32939	1.48993	0.713839	1.06218	-0.140794	-0.146005	0.462759	0.015803	0.61555	0.427752	8.06984e-06	2.49328e-09	0.21174	0.154965	6.33737e-07	2.39207e-12	2.84982e-08	3.25973e-13	0.002137	1.74432e-18	3.38028e-06	1.41693e-13	2.56448e-22	2.53947e-18	1.28633e-27	1.20593e-33	9.77947e-09	9.84498e-17	0.311067	0.298983	0.000730871
CDS00139-1	43671	Aldo/keto reductase	NAD(P)H-dependent D-xylose reductase XYR1	18	-0.424032	-0.0112855	-0.2866	-0.0133223	-0.413807	-0.0173784	-0.674677	-0.10007	-0.387776	-0.124548	-0.688264	-0.315289	-0.447309	-0.268572	-1.42284	-0.536859	-0.571738	-0.19878	-0.116526	-0.116509	0.12443	-0.0697925	-0.851098	-0.338079	3.96689e-06	0.900981	0.00141195	0.880832	5.79376e-06	0.846059	4.43715e-13	0.265149	1.37788e-05	0.16579	8.99953e-14	0.000492904	1.35724e-06	0.00310273	1.83266e-40	2.13599e-08	1.0008e-09	0.034639	0.287181	0.282363	0.256702
CDS00142-1	90789	BTB/POZ-like	NA	7	0.0152699	0.311058	0.0607455	0.103391	-0.277645	0.030036	-0.98596	0.196878	-0.32123	0.134634	-0.560117	-0.217342	-0.678184	-0.246693	1.96183	1.18168	-0.271152	0.204443	-0.288965	-0.421785	-0.407032	-0.451136	2.23299	0.977234	0.90982	0.0178134	0.640889	0.422892	0.0474353	0.821224	9.10987e-10	0.126801	0.0160242	0.300087	0.00010282	0.108619	1.21066e-05	0.0727073	3.75779e-68	3.01827e-23	0.0586328	0.144424	0.0908369	0.00934124	0.0237948
CDS00145-1	2294298	Acyl-CoA N-acyltransferase	Uncharacterized N-acetyltransferase p20 [Bacillus licheniformis]	16	-0.0777134	-0.102468	-0.0341318	-0.0130097	-0.396722	-0.219395	-1.01367	0.00320658	-0.216856	-0.223848	-1.04335	-0.753192	-0.773808	-0.717122	0.177847	-0.124295	-0.268123	0.00179556	-0.775228	-0.754988	-0.505685	-0.718917	0.44597	-0.126091	0.726882	0.649744	0.873376	0.95049	0.0893684	0.323216	0.000144565	0.987944	0.307864	0.310128	6.41096e-05	0.00175052	0.00290057	0.00295261	0.435819	0.592664	0.251706	0.993873	0.0100664	0.00875322	0.0920863
CDS00150-1	2294307	NA	NA	8	-0.177537	-0.138426	-0.0676826	-0.137966	-0.0851722	-0.112996	-0.6279	-0.143086	-0.133811	-0.15436	-0.560663	-0.24394	-0.542127	-0.465171	-1.10012	-0.393812	-0.343402	-0.00923664	-0.217261	-0.234703	-0.198725	-0.455934	-0.756722	-0.384575	0.458918	0.602974	0.765949	0.579934	0.714697	0.656525	0.0158445	0.57331	0.545191	0.543501	0.0248619	0.33704	0.0388678	0.0831211	0.000703374	0.173989	0.172517	0.973238	0.468813	0.45866	0.5221
CDS00153-1	2313303	NA	NA	17	0.00173848	0.189723	-0.420831	-0.092212	-0.605084	-0.282145	-1.16926	-0.655969	-0.795048	-0.0421378	-0.244925	-0.362693	-0.649751	-0.533879	-1.11597	-0.835306	-0.497238	-0.391134	0.252313	0.0284411	-0.152513	-0.142745	-0.618729	-0.444172	0.993779	0.370376	0.0617839	0.662964	0.00825727	0.185929	9.48128e-07	0.00235931	0.000470557	0.842215	0.272629	0.0885843	0.0051083	0.0129816	6.53747e-06	0.000157562	0.0305085	0.072578	0.339009	0.909793	0.574096
CDS00166-1	2294347	Glycoside hydrolase, family 47	ER degradation-enhancing alpha-mannosidase-like protein 1	6	0.359241	0.733777	0.198816	0.124428	0.196984	0.535351	0.208637	0.629169	0.256803	0.494762	0.199612	0.645915	0.82967	0.979927	1.38717	1.19962	0.442442	0.883227	-0.24283	-0.237312	0.387228	0.0966997	0.944729	0.316397	0.519206	0.224468	0.720628	0.845286	0.728865	0.375397	0.713311	0.286966	0.627632	0.412606	0.719565	0.26487	0.111758	0.0768655	0.00586847	0.03541	0.426919	0.153902	0.694084	0.716988	0.50926
CDS00167-1	2294350	NA	NA	11	0.404724	0.277171	0.240221	0.247659	0.221025	0.105987	0.421675	0.289427	0.0975509	0.255126	0.416437	0.459667	-0.126486	0.247673	-0.969299	-0.269782	0.197242	0.0768958	0.219195	0.382771	-0.323728	0.170778	-1.16654	-0.346677	0.143874	0.317522	0.384777	0.346119	0.435034	0.700743	0.123474	0.27507	0.720273	0.337986	0.120768	0.0696019	0.683992	0.349475	0.0182494	0.398365	0.498757	0.80185	0.482905	0.241277	0.354271
CDS00170-1	2294358	Short-chain dehydrogenase/reductase SDR	Short chain dehydrogenases/reductase notP'	17	-0.661631	0.0598293	-0.579144	0.0100996	-0.832975	0.0803315	-1.04347	-0.217304	-0.972312	0.0236297	-0.686644	0.0402801	-0.373366	-0.128297	-1.48564	-0.8128	-0.797683	0.0100415	0.111039	0.0302386	0.424317	-0.138339	-0.687953	-0.822842	0.00149497	0.761811	0.00448405	0.958576	7.27334e-05	0.680216	1.1104e-06	0.272059	2.55004e-06	0.903564	0.000823851	0.835508	0.0681976	0.514557	5.27056e-10	0.000143621	0.000171803	0.960279	0.652989	0.89539	0.085179
CDS00171-1	2294361	Oxidoreductase FAD/NAD(P)-binding	Flavohemoprotein	16	-0.652977	-0.0426383	-0.343983	-0.113374	-0.230017	0.220263	-1.14764	-0.269527	-0.646669	-0.280982	-1.41104	-0.370151	0.0370122	0.181352	-0.708544	0.161843	-0.788493	-0.168219	-0.622546	-0.201932	0.825506	0.349571	0.0799492	0.330062	0.160793	0.927008	0.414123	0.797783	0.585291	0.604525	0.0264077	0.562271	0.130204	0.54582	0.00835937	0.426183	0.928245	0.667395	0.171052	0.723785	0.106723	0.741295	0.333322	0.732337	0.129661
CDS00177-1	2294372	Aminoacyl-tRNA synthetase, class Ib	Tyrosine--tRNA ligase, mitochondrial	18	-0.0889138	-0.085746	-0.285454	-0.186909	-0.287607	-0.239132	-0.938718	-0.168481	-0.32744	-0.140625	-0.841955	-0.455154	-0.670391	-0.492362	-1.20763	-0.677335	-0.435531	-0.189124	-0.406424	-0.26603	-0.23486	-0.303238	-0.772094	-0.488211	0.715266	0.711949	0.243495	0.400871	0.251203	0.298639	0.0012012	0.455163	0.165796	0.53	0.00222538	0.0517964	0.0166995	0.0386427	0.000515805	0.0127445	0.101488	0.453161	0.216554	0.366888	0.48055
CDS00191-2	2294408	Glutathione-dependent formaldehyde-activating, GFA	NA	3	0.127082	0.0925703	0.292002	0.289847	0.223343	0.141278	-0.000601373	0.456868	0.306878	0.260244	0.00100928	0.237496	0.34774	0.518624	2.04696	1.7621	0.171355	0.235083	-0.170346	0.00241251	0.176385	0.283541	1.8756	1.52702	0.498809	0.614009	0.0998678	0.0841089	0.222063	0.420702	0.997481	0.00586852	0.0730396	0.127508	0.995676	0.159778	0.0577401	0.00149154	1.14244e-40	5.71731e-33	0.364675	0.212674	0.425761	0.990726	0.403848
CDS00220-1	2294471	Protein of unknown function DUF1772, fungi	NA	1	0.462666	0.604556	0.276015	-0.161076	0.0289026	0.162247	0.217285	-0.172691	-0.161272	0.578844	0.788705	0.868164	1.4066	0.752101	1.46233	1.35185	0.439102	0.533855	0.349602	0.334309	0.967502	0.218246	1.02323	0.817993	0.0937893	0.0260078	0.317042	0.564594	0.918569	0.556039	0.436027	0.53991	0.564663	0.0309338	0.00328899	0.00099111	1.0728e-07	0.00473047	4.4706e-08	2.93894e-07	0.113962	0.0545645	0.257188	0.278716	0.00153495
CDS00231-1	2294498	NA	NA	17	0.0337417	0.0919222	-0.493574	-0.168953	-0.573897	-0.156007	-1.03848	-0.487377	-0.660543	-0.00261704	-0.274236	-0.105638	-0.780703	-0.288288	-0.932235	-0.618591	-0.33869	-0.174087	0.0644547	0.0684491	-0.442013	-0.114201	-0.593545	-0.444504	0.864884	0.636069	0.0153995	0.382344	0.00567313	0.423286	2.0003e-06	0.0145788	0.00113385	0.989136	0.169971	0.582914	0.000292003	0.141833	4.59296e-05	0.00316008	0.0999467	0.391549	0.785501	0.767723	0.077301
CDS00237-1	2313331	Endoplasmic reticulum oxidoreductin 1	Endoplasmic reticulum oxidoreductin-1	5	0.720359	0.747424	0.312213	0.29576	1.10904	1.24265	1.3287	1.44797	0.904941	1.05871	0.902945	1.16115	1.85615	1.64332	2.00108	2.01966	1.21057	1.31111	-0.307628	-0.149957	0.645575	0.332211	0.790511	0.708555	0.00146077	0.00043124	0.185398	0.173563	1.56366e-07	6.97885e-11	1.00853e-10	4.77476e-15	1.28216e-05	5.12993e-08	2.48201e-05	8.57485e-10	2.95701e-21	6.36143e-20	1.39543e-23	4.24313e-29	1.21832e-08	9.7714e-11	0.151877	0.458349	0.00103101
CDS00245-1	2313333	NA	NA	6	0.196112	-0.107446	0.456276	-0.0915606	0.517817	0.115181	1.97307	0.129384	0.493346	0.071082	1.07269	0.471945	1.54842	0.060956	2.40089	1.19574	1.03864	0.260967	0.0340582	0.210978	0.50978	-0.200011	1.36225	0.934775	0.271843	0.630321	0.00620317	0.66049	0.00206145	0.574448	7.90836e-43	0.524747	0.00217781	0.729071	3.55065e-12	0.0122781	1.06734e-24	0.765101	2.54461e-62	4.06127e-11	7.83621e-11	0.234271	0.834451	0.368959	0.00142269
CDS00249-1	2294540	AMP-dependent synthetase and ligase	Malonate--CoA ligase ACSF3, mitochondrial	17	-0.121383	0.146898	-0.183267	0.0425144	-0.253125	-0.155752	-1.01945	-0.260167	-0.495671	0.0964043	-0.894185	-0.181962	-0.29582	-0.187515	-0.7996	-0.307454	-0.435607	-0.133967	-0.458577	-0.0479949	0.139787	-0.0535483	-0.363993	-0.173487	0.695987	0.618221	0.546516	0.880586	0.422153	0.604549	0.00654996	0.394077	0.108498	0.734597	0.0113747	0.536861	0.365544	0.52874	0.0437654	0.355697	0.196282	0.686508	0.275664	0.898559	0.725936
CDS00256-1	2294550	Scytalone dehydratase	Scytalone dehydratase [Colletotrichum orbiculare MAFF 240422]	2	0.17648	0.140145	0.603246	0.396957	-0.285952	0.204899	0.459811	0.173754	-0.221988	0.157544	0.428804	0.187369	0.839017	0.507996	1.8066	1.80626	0.139374	0.56085	0.28943	-0.373481	0.699643	-0.0528538	1.66722	1.24542	0.754677	0.812184	0.236449	0.452591	0.640863	0.714254	0.38753	0.756215	0.693965	0.778552	0.413044	0.732334	0.10049	0.330548	0.000112686	8.72355e-05	0.809295	0.328451	0.638527	0.559557	0.247564
CDS00263-1	2294574	B-cell receptor-associated 31-like	Uncharacterized protein C9E9.04 [Schizosaccharomyces pombe 972h-]	4	0.217889	0.471228	0.294646	0.243497	0.619141	0.750144	1.00581	0.950228	0.647212	0.654633	0.721484	0.887276	1.05855	0.965745	1.6607	1.49135	0.679584	0.810227	0.0418999	0.0770497	0.378968	0.155518	0.981111	0.681126	0.016064	1.51795e-07	0.00076103	0.00600913	4.26606e-13	7.92566e-19	2.01575e-34	1.42449e-30	4.02034e-15	1.4922e-14	5.41132e-18	4.69644e-27	2.50445e-37	9.97564e-32	6.94647e-94	5.3149e-75	3.37623e-15	9.29725e-20	0.65174	0.417555	4.05884e-05
CDS00265-1	2087375	Protein of unknown function DUF1479	NA	4	0.379423	0.372306	0.198049	0.184017	0.633187	0.55965	0.909515	0.773626	0.628401	0.526864	0.241578	0.30543	0.704218	0.574457	0.991479	1.05286	0.373981	0.425342	-0.132403	-0.119913	0.330237	0.149114	0.617498	0.627521	0.0122753	0.0169188	0.19162	0.226264	1.09359e-05	0.000120594	4.96354e-11	3.30693e-08	4.58039e-06	0.000288984	0.108558	0.0398735	1.28152e-06	6.12726e-05	1.1748e-11	1.10847e-13	0.0150066	0.00911859	0.434265	0.501745	0.0450782
CDS00287-1	2294646	Heat shock protein 70	NA	2	0.24357	-0.0795673	0.495685	0.0481612	0.421144	0.172354	0.529164	0.042382	0.170404	0.132725	0.669865	0.221401	0.737885	0.256539	1.52372	0.394414	0.556784	0.0717821	0.113081	0.149619	0.181101	0.184757	0.966937	0.322632	0.66616	0.885282	0.343799	0.923772	0.436348	0.731948	0.319651	0.934148	0.74875	0.791881	0.18843	0.649206	0.159356	0.598938	0.0018243	0.442268	0.303375	0.89945	0.84093	0.809265	0.753643
CDS00295-1	2313362	ARF/SAR superfamily	ADP-ribosylation factor [Neurospora crassa OR74A]	4	0.135538	0.24121	0.153091	0.0948689	0.424783	0.389603	0.619974	0.47736	0.426318	0.338142	0.318776	0.393376	0.699084	0.416652	1.13407	1.00843	0.363211	0.394555	-0.0444346	-0.00117886	0.335873	0.0220975	0.770862	0.613872	0.109779	0.00456759	0.069575	0.262743	4.42667e-07	3.91111e-06	1.4326e-13	1.44403e-08	3.53642e-07	6.18026e-05	0.000150153	2.97723e-06	8.39216e-17	7.81542e-07	9.8158e-42	3.4456e-33	1.71333e-05	3.74249e-06	0.64673	0.990374	0.000524142
CDS00296-1	2122256	GOLD	Endosomal protein P24B	4	0.235508	0.24826	0.156077	-0.049503	0.446277	0.415969	0.741188	0.598889	0.498334	0.448998	0.437038	0.54152	0.98013	0.686635	1.28339	1.3553	0.455456	0.634058	-0.0184175	-0.0925384	0.524674	0.0525764	0.82793	0.721243	0.00835322	0.00705467	0.0779504	0.590278	3.42086e-07	3.33129e-06	7.16526e-18	1.1186e-11	6.13395e-09	4.52763e-07	4.95849e-07	7.41671e-10	2.74524e-30	4.99152e-15	1.0527e-50	1.56588e-55	2.56478e-07	3.80225e-12	0.852995	0.364815	9.5025e-08
CDS00311-1	2294707	Thioredoxin-like fold	NA	17	-0.0850967	0.114672	-0.421764	-0.180045	-0.563053	-0.150311	-0.957884	-0.333982	-0.543456	-0.066881	-0.47837	-0.0558315	-0.375962	-0.356296	-1.13948	-0.589243	-0.413451	-0.0865693	-0.0649187	0.0307378	0.0374889	-0.269727	-0.726024	-0.502674	0.549824	0.4191	0.00376327	0.202723	0.000207089	0.294009	4.37606e-09	0.0227797	0.00015081	0.634361	0.00111829	0.687227	0.0125121	0.0148875	9.7789e-10	0.000315979	0.00637367	0.57249	0.713997	0.858905	0.835251
CDS00316-1	2106260	ABC transporter-like	ABC transporter BEA3	8	0.0227912	-0.0230816	0.183373	0.0508561	0.232992	-0.0876404	-0.598742	0.0070265	0.219318	0.0954828	-1.74037	-1.35011	-0.433523	-0.92183	-0.0598115	-0.37761	0.205387	0.193847	-1.94576	-1.54396	-0.638911	-1.11568	-0.265199	-0.571456	0.897896	0.911428	0.274705	0.791348	0.169738	0.664295	0.00253683	0.971564	0.174492	0.621675	5.61289e-12	2.4317e-07	0.027515	0.000104204	0.758506	0.101197	0.239018	0.357025	6.03702e-13	1.68244e-07	0.00351049
CDS00320-1	2074876	Ubiquitin-conjugating enzyme/RWD-like	Probable ubiquitin-conjugating enzyme E2 W	11	-0.157831	-0.0488492	0.0647466	0.0768716	-0.151972	0.00340178	0.0231471	-0.0303053	-0.0730161	-0.0474843	0.19469	0.00099559	-0.206643	-0.1222	-1.02169	-0.174571	-0.0823193	-0.0212697	0.277009	0.0222653	-0.124323	-0.100931	-0.939374	-0.153301	0.135339	0.653392	0.517139	0.450604	0.146085	0.974072	0.820632	0.772262	0.460648	0.65046	0.0476816	0.992272	0.0549596	0.24711	1.87832e-14	0.124042	0.436141	0.851359	0.018135	0.861438	0.320644
CDS00326-2	2055617	NA	NA	17	-0.160223	-0.128316	-0.510863	-0.452441	-0.363157	-0.2735	-1.14044	-0.30076	-0.100016	-0.130559	-0.706372	-0.364327	-1.12962	-0.455175	-0.676604	-0.886582	-0.33979	-0.220662	-0.366582	-0.143665	-0.789829	-0.234513	-0.336814	-0.66592	0.320968	0.423852	0.00171165	0.00480376	0.0254735	0.0871334	3.90572e-11	0.0598921	0.525886	0.409521	1.83967e-05	0.0223662	1.06092e-10	0.00477636	8.74419e-05	2.36435e-07	0.0382586	0.179212	0.0569352	0.448599	8.64715e-05
CDS00327-1	2136549	NA	NA	20	-0.100936	0.0321793	-0.456607	-0.424123	-0.15504	0.00646289	-1.01604	-0.106483	0.0145225	0.0178955	-0.652364	-0.119724	-1.19901	-0.380184	-0.953835	-1.10645	-0.237619	-0.0956233	-0.414745	-0.0241009	-0.961392	-0.28456	-0.716216	-1.01082	0.54537	0.84666	0.00678316	0.0115255	0.351966	0.968673	1.25942e-08	0.519632	0.928645	0.913131	0.000135955	0.466736	9.02573e-11	0.0239284	3.08598e-07	3.26293e-09	0.160477	0.576745	0.0372172	0.902188	5.31488e-06
CDS00328-1	2294749	Orn/DAP/Arg decarboxylase 2	Aromatic amino acid aminotransferase C56E4.03 [Schizosaccharomyces pombe 972h-]	17	-0.34213	-0.178214	-0.222096	-0.230601	-0.425575	-0.106779	-0.665777	-0.187311	-0.435729	-0.0992286	-0.541354	-0.213234	-0.401842	-0.361775	-1.11091	-0.62983	-0.436032	-0.0781156	-0.105322	-0.135119	0.03419	-0.283659	-0.674876	-0.551714	0.218068	0.501999	0.396464	0.359045	0.127697	0.670957	0.0239474	0.46051	0.0952222	0.690232	0.0526023	0.394005	0.15984	0.164105	0.00248716	0.0371725	0.13026	0.77734	0.757207	0.668385	0.921306
CDS00341-1	2294783	Lipase, GDSL	NA	17	0.330341	0.274987	-0.197937	-0.017845	-0.213232	-0.335157	-0.710243	-0.727646	-0.474085	-0.0611396	0.204637	0.0790924	-0.599665	-0.244616	-1.16804	-0.866563	-0.158048	-0.269826	0.362686	0.348919	-0.441616	0.0252104	-1.00999	-0.596737	0.157845	0.225162	0.412157	0.937101	0.383536	0.154643	0.00633788	0.0030135	0.0509797	0.788957	0.378466	0.724137	0.0217072	0.292365	0.000108408	0.000978749	0.522817	0.274729	0.189859	0.208358	0.142757
CDS00344-1	2294791	Surfeit locus 4	Surfeit locus protein 4 homolog [Schizosaccharomyces pombe 972h-]	4	0.63575	0.9821	0.362599	0.262101	1.25289	1.38884	1.63372	1.60138	1.1299	1.26448	0.860822	1.31238	1.81543	1.64986	2.38029	2.55584	1.0674	1.40981	-0.206573	-0.0974305	0.74804	0.240042	1.31289	1.14602	1.86432e-10	3.01838e-21	0.000304816	0.0150678	1.44246e-39	1.4905e-44	1.76369e-68	2.80844e-60	3.91426e-33	7.27635e-37	5.55358e-19	3.10985e-40	2.7207e-84	3.46685e-64	1.66766e-146	1.28616e-158	4.6803e-28	4.80616e-43	0.0524699	0.372559	4.79825e-13
CDS00346-1	2294795	ALG6, ALG8 glycosyltransferase	Probable dolichyl pyrophosphate Man9GlcNAc2 alpha-1,3-glucosyltransferase	4	0.175139	0.355466	0.235606	0.116836	0.578378	0.533308	0.79755	0.67716	0.548438	0.544948	0.331267	0.53032	0.801127	0.632415	0.860162	1.10417	0.417202	0.518058	-0.0859348	0.0122623	0.383925	0.114357	0.442961	0.586116	0.391047	0.0914404	0.22871	0.572957	0.00215825	0.00666735	1.24191e-05	0.000391036	0.00229333	0.00515175	0.0854128	0.00584736	1.64701e-05	0.000916124	9.22839e-06	5.03915e-09	0.0353202	0.0163618	0.690516	0.957537	0.067443
CDS00351-1	90985	Mg2+ transporter protein, CorA-like	Putative metal ion transporter C17A12.14 [Schizosaccharomyces pombe 972h-]	6	0.15625	0.0532928	-0.0133456	-0.0753039	0.21092	0.163295	0.267837	0.241054	0.164794	0.123203	0.0945101	0.239671	0.233172	0.363352	1.01429	0.590219	0.123826	0.118201	-0.0293156	0.121471	0.109346	0.245152	0.890466	0.472019	0.677653	0.89477	0.971655	0.845782	0.566784	0.666081	0.462992	0.515498	0.637223	0.744679	0.797412	0.510237	0.535006	0.31146	0.00343291	0.111786	0.747131	0.779825	0.945319	0.792093	0.801106
CDS00358-1	2294817	ATPase, P-type, K/Mg/Cd/Cu/Zn/Na/Ca/Na/H-transporter	Calcium-transporting ATPase sarcoplasmic/endoplasmic reticulum type	4	0.55828	0.675787	0.31405	0.206809	1.02911	0.990813	1.38893	1.21287	0.90073	0.941271	0.802443	1.01933	1.51289	1.23361	2.09119	1.87823	1.0284	1.08494	-0.225958	-0.0656139	0.484488	0.148665	1.06279	0.793292	0.00350089	0.000543389	0.104747	0.303226	4.89145e-09	3.21919e-08	1.27557e-16	2.19282e-12	1.32797e-07	1.55299e-07	7.12647e-06	5.74011e-09	2.07778e-19	5.55852e-13	1.06265e-37	1.12777e-29	1.00123e-08	1.3724e-08	0.219745	0.734277	0.00527467
CDS00361-1	2294821	Ribosomal protein L36e	60S ribosomal protein L36	12	0.0511342	-0.254592	0.101592	-0.134593	0.0978867	-0.238234	0.1058	-0.320094	0.24236	-0.172668	0.209735	-0.281769	-0.188666	-0.499497	-0.86628	-0.486636	0.141334	-0.0783022	0.0684016	-0.203467	-0.33	-0.421195	-1.00761	-0.408334	0.606658	0.0116705	0.30311	0.175935	0.322485	0.0173525	0.284795	0.0014174	0.0133356	0.0835336	0.0330099	0.00477013	0.0598807	7.6299e-07	1.51328e-16	2.10853e-06	0.154527	0.439737	0.547842	0.0818399	0.00425806
CDS00362-1	2294824	NA	NA	6	0.0563146	0.82828	0.21264	-0.1312	0.210353	0.145976	0.697773	0.599139	0.198733	0.24152	-0.106679	0.395379	1.33659	0.532373	2.80748	2.45405	-0.00475368	0.116979	-0.101925	0.2784	1.34135	0.415394	2.81223	2.33707	0.897378	0.123627	0.60516	0.8297	0.616488	0.804731	0.0722794	0.265335	0.616781	0.674077	0.806591	0.470688	0.000227644	0.32304	7.24655e-18	2.37285e-08	0.991546	0.85968	0.841866	0.693454	0.00288331
CDS00368-1	2294840	Haem peroxidase, plant/fungal/bacterial	Cytochrome c peroxidase, mitochondrial	8	-0.250892	-0.0363207	-0.0123093	-0.0970007	-0.143922	-0.175991	-1.06132	-0.264943	-0.192253	-0.240288	-0.993367	-0.153087	-0.428215	-0.091717	-0.808401	0.133685	-0.457669	-0.17573	-0.535698	0.0226435	0.0294542	0.0840132	-0.350731	0.309415	0.0853658	0.842844	0.929063	0.579849	0.312349	0.331485	1.0349e-10	0.147899	0.162692	0.186592	3.92721e-10	0.385867	0.00461822	0.603207	2.09167e-06	0.4623	0.00259232	0.376265	0.00421736	0.919684	0.870607
CDS00369-1	2294844	ATP11	Protein ATP11, mitochondrial	17	0.019423	0.213132	-0.237348	-0.101664	-0.408311	-0.239711	-1.2191	-0.305014	-0.469052	0.0625203	-0.808093	-0.169317	-0.566565	-0.279534	-1.14879	-0.298403	-0.456026	-0.192982	-0.352066	0.0236651	-0.110538	-0.0865515	-0.69276	-0.105421	0.912251	0.213626	0.18369	0.552518	0.0297966	0.180308	4.72528e-08	0.0902313	0.00867882	0.711142	4.69925e-05	0.327136	0.00440511	0.115868	2.62027e-06	0.121249	0.0191862	0.321391	0.138612	0.91443	0.642433
CDS00383-1	2294878	Tachykinin/Neurokinin like, conserved site	SDO1-like protein C21C3.19 [Schizosaccharomyces pombe 972h-]	9	0.048485	-0.14171	0.451275	0.375225	0.0430193	0.21365	0.207592	0.197021	0.4312	0.16316	0.421206	0.830666	-1.51258	0.240538	-1.45332	-0.00689212	0.298669	0.249689	0.122538	0.580977	-1.81125	-0.00915044	-1.75199	-0.256581	0.726413	0.467188	0.000520025	0.0266969	0.754289	0.226668	0.123893	0.263839	0.000744581	0.356517	0.00122872	1.87405e-07	1.23813e-16	0.166854	6.20252e-14	0.971752	0.0278135	0.191108	0.414042	0.00369603	4.17664e-20
CDS00386-1	2141486	Ran GTPase	GTP-binding nuclear protein GSP1/Ran [Candida albicans WO-1]	7	-0.202941	-0.0547618	0.00483922	-0.031739	-0.0362039	-0.00509231	-0.230084	-0.0594878	-0.0051661	-0.0827155	-0.273795	-0.0730677	-0.0390709	-0.192113	1.17782	0.426801	-0.161206	-0.0686757	-0.112589	-0.00439199	0.122135	-0.123437	1.33903	0.495477	0.0595497	0.614045	0.963896	0.768364	0.735518	0.962378	0.0324202	0.581795	0.961352	0.443875	0.0107865	0.49795	0.716273	0.0762749	1.21948e-28	7.51341e-05	0.134735	0.530268	0.365619	0.972167	0.32676
CDS00409-1	2294962	NA	N-acetylglucosamine-induced protein 1	1	-0.16588	-0.0381109	0.263308	0.0711619	0.074345	0.154034	-0.0544448	0.0358438	0.0444104	0.00241811	-0.179694	-0.0197963	0.74167	0.399502	1.40098	0.967514	-0.0855334	-0.0227171	-0.0941607	0.00292072	0.827203	0.422219	1.48651	0.990231	0.551832	0.88279	0.289855	0.764559	0.777368	0.519824	0.840182	0.882876	0.85808	0.992104	0.505722	0.934602	0.00197322	0.0771912	7.97481e-10	1.12777e-05	0.758926	0.933931	0.768122	0.992396	0.00492618
CDS00411-1	42937	Glycoside hydrolase, family 7	Exoglucanase 1	11	1.36623	-0.0245739	0.550648	-0.172092	0.823847	-1.36761	0.678709	-0.711055	0.770318	-1.35867	2.00917	0.941568	-0.594182	-0.678114	-1.73419	-3.19664	0.42397	-0.880275	1.5852	1.82184	-1.01815	0.202161	-2.15816	-2.31636	0.00681476	0.960739	0.28039	0.729571	0.10522	0.00772732	0.183204	0.157934	0.12815	0.00802136	5.93536e-05	0.0556233	0.266421	0.17797	0.00364901	8.45391e-08	0.410391	0.0863789	0.00620853	0.00180436	0.0946234
CDS00417-1	NA	NA	NA	10	-0.142006	-0.156758	0.232147	0.151274	-0.179374	-0.0541715	-0.719399	0.0884021	-0.0472778	-0.0568484	-1.91594	-1.5606	-1.53451	-1.66909	-1.04936	-1.13753	0.0213315	0.0946408	-1.93727	-1.65524	-1.55584	-1.76373	-1.07069	-1.23217	0.423319	0.373117	0.149052	0.333824	0.309963	0.743978	0.000281	0.582315	0.770791	0.729927	1.4634e-13	5.31493e-12	8.08796e-10	1.29069e-12	1.15782e-05	6.12751e-07	0.902716	0.593352	3.73284e-12	8.70136e-11	8.39855e-09
CDS00420-1	98955	Fungal transcriptional regulatory protein, N-terminal	Bikaverin cluster transcription factor bik5	6	0.98196	1.01147	0.449852	-0.0478507	0.939752	0.812367	1.47697	1.2666	0.869258	1.03468	1.23742	1.53069	0.700909	0.712294	2.30457	1.80996	0.897146	0.560991	0.340275	0.969699	-0.196237	0.151303	1.40743	1.24897	0.182398	0.269906	0.563905	0.963902	0.200903	0.375563	0.0309957	0.135991	0.218874	0.238652	0.0747107	0.0586515	0.368529	0.438014	0.000453289	0.0288221	0.234797	0.595706	0.6427	0.338869	0.809617
CDS00425-1	2295005	Calreticulin/calnexin, P	Calnexin homolog	4	0.780859	1.06148	0.445286	0.356515	1.42923	1.60702	1.81013	1.87217	1.25894	1.46354	0.994352	1.49439	1.97347	1.79738	2.20143	2.45348	1.28776	1.66034	-0.293405	-0.165948	0.685718	0.137044	0.913673	0.793148	1.21606e-31	2.94564e-50	5.27025e-11	1.8772e-06	4.53033e-116	1.23925e-130	8.49167e-195	1.37565e-184	1.5352e-92	6.84765e-107	2.40356e-54	1.39355e-113	1.70425e-231	7.39837e-169	9.18005e-285	0	3.33043e-90	7.43053e-129	1.39922e-05	0.0172415	1.83978e-26
CDS00433-1	43573	Carbohydrate/purine kinase	Pseudouridine-metabolizing bifunctional protein C1861.05	17	-0.190825	-0.195957	-0.518233	-0.272013	-0.623688	-0.312565	-0.783419	-0.617137	-0.509423	-0.282118	-0.482297	-0.57416	-0.711321	-0.776155	-1.34009	-1.21268	-0.535525	-0.363887	0.0532278	-0.210272	-0.175796	-0.412268	-0.804565	-0.848793	0.494599	0.444202	0.0720921	0.265332	0.039046	0.214671	0.0125407	0.0205178	0.0637398	0.256076	0.0918112	0.0263829	0.0250595	0.00438705	0.000921729	0.000278813	0.0794093	0.197173	0.881088	0.525578	0.644972
CDS00434-1	2295033	NA	NA	17	-0.179471	-0.293768	-0.438937	-0.415327	-0.53345	-0.680886	-0.774925	-1.00277	-0.406882	-0.672299	-0.469264	-0.895264	-0.445266	-0.963302	-0.47608	-1.01737	-0.496853	-0.500671	0.0275883	-0.394593	0.0515866	-0.462631	0.0207726	-0.516694	0.275242	0.0509141	0.0086538	0.00413159	0.00224406	1.31913e-05	2.6001e-05	1.69432e-09	0.0105794	1.38126e-05	0.00527442	1.81436e-08	0.0115028	3.4645e-09	0.0124462	2.08153e-08	0.00531256	0.00270981	0.894379	0.0508871	0.809788
CDS00440-1-c	2295040	Inorganic pyrophosphatase	Inorganic pyrophosphatase	18	-0.370788	-0.0763943	-0.143257	-0.0954784	-0.376446	-0.0591025	-0.67451	-0.157936	-0.304613	-0.192657	-0.664433	-0.304278	-0.24163	-0.318293	-1.00462	-0.340118	-0.523195	-0.197531	-0.141238	-0.106747	0.281566	-0.120762	-0.481427	-0.142587	0.000280817	0.454528	0.146737	0.338064	0.00020556	0.555603	9.7646e-11	0.117233	0.00196384	0.0564587	1.06949e-10	0.00263858	0.0173506	0.00182591	1.68734e-18	0.0013592	5.20751e-07	0.0628235	0.24784	0.382233	0.0200571
CDS00446-1	2313432	NA	NA	19	0.0547491	-0.163243	-0.0870154	-0.0101993	-0.222008	-0.214027	-0.241862	-0.27342	-0.234668	-0.04153	0.176423	-0.39621	-0.731912	-0.434616	-1.5354	-1.0873	-0.119826	-0.350877	0.296249	-0.0453323	-0.612086	-0.0837384	-1.41557	-0.736419	0.48627	0.021605	0.266062	0.882093	0.00569111	0.00230867	0.00265825	0.000102362	0.00254376	0.548474	0.020812	1.89992e-08	5.00986e-17	1.04439e-09	4.70209e-47	7.64347e-43	0.137736	2.15161e-06	0.00106481	0.595184	9.027e-10
CDS00451-1	2295071	Short-chain dehydrogenase/reductase SDR	L-2,3-butanediol dehydrogenase	11	0.163516	-0.0754905	0.112005	0.0215347	-0.0459489	-0.205207	0.399709	-0.308931	0.0895995	-0.0949937	0.610061	0.134634	-0.0721494	-0.453613	-0.253735	-1.04709	0.210596	-0.0404828	0.399466	0.175117	-0.282745	-0.41313	-0.464331	-1.00661	0.175944	0.525957	0.345761	0.848526	0.708913	0.0815715	0.000599504	0.00944714	0.440403	0.410645	5.80374e-08	0.225731	0.567059	0.000176907	0.0631515	3.61963e-13	0.0824936	0.743003	0.00233487	0.203459	0.0480938
CDS00467-1	2295106	NA	Vacuolar membrane protein YPL162C [Saccharomyces cerevisiae S288C]	2	0.150574	0.114679	0.666973	0.502577	0.160076	0.219008	0.481941	0.348703	0.183891	0.210022	0.38745	0.296464	0.395823	0.356991	1.05636	0.602962	0.270248	0.282627	0.117202	0.0138364	0.125575	0.0743635	0.786111	0.320335	0.350194	0.462543	3.30516e-06	0.000251633	0.314683	0.1368	0.00137383	0.0147734	0.217838	0.151202	0.0097188	0.036619	0.0112931	0.0116874	7.94301e-13	3.48586e-05	0.091102	0.0771755	0.495942	0.936778	0.479829
CDS00474-2	2295124	Fungal transcriptional regulatory protein, N-terminal	NA	7	0.256081	0.545821	0.494392	0.634564	0.201185	0.565757	0.209071	0.54197	0.42513	0.305116	0.0843164	1.09344	0.548032	0.474326	2.15166	1.25863	0.0625681	0.571373	0.0217483	0.522065	0.485464	-0.0970465	2.08909	0.687261	0.74774	0.493473	0.504234	0.391963	0.800519	0.460029	0.792875	0.478593	0.555782	0.701866	0.915665	0.113483	0.47406	0.536034	0.000782061	0.0808169	0.940631	0.495852	0.981407	0.535421	0.59254
CDS00479-1	2295135	Protein of unknown function DUF1692	Uncharacterized protein C24B11.08c [Schizosaccharomyces pombe 972h-]	4	0.680802	0.863996	0.27574	0.159775	1.08044	1.13096	1.25452	1.33601	1.0307	1.09415	0.709453	1.0461	1.5904	1.37715	1.94798	2.14997	0.946865	1.23782	-0.237412	-0.191711	0.643536	0.139337	1.00111	0.912157	1.94161e-09	3.21896e-12	0.0192197	0.22898	2.44541e-24	1.08824e-22	1.44522e-33	6.28459e-33	7.78095e-24	2.29001e-21	1.09146e-10	7.08114e-20	2.27366e-55	1.30508e-35	7.09992e-83	2.70613e-91	8.70672e-18	4.06046e-24	0.0394214	0.121154	1.94927e-09
CDS00502-1	2114542	NA	NA	4	0.433964	0.247016	0.714952	0.231355	0.912164	0.83048	1.63564	1.07297	0.942873	0.78877	0.848508	1.0567	1.62598	1.1564	1.70408	2.24653	0.847367	0.845224	0.00114135	0.211477	0.778617	0.311171	0.856712	1.40131	0.179596	0.506803	0.0171814	0.508673	0.00209659	0.00987221	1.55284e-09	0.000507529	0.000821656	0.0142623	0.00392589	0.000529076	3.41291e-09	0.000133946	1.76304e-09	8.63223e-16	0.0055794	0.0156423	0.997084	0.54803	0.00816712
CDS00504-1	2295193	NA	NA	10	-0.0760655	0.135424	2.39185	1.81098	-0.198966	-0.188119	-0.256422	-0.357226	-0.356326	0.00898286	0.103658	0.221502	-0.0665448	-0.0464321	-0.135012	-0.161501	0.00317419	0.0052547	0.100484	0.216247	-0.069719	-0.0516868	-0.138186	-0.166755	0.849864	0.724488	6.29508e-17	2.97082e-10	0.625368	0.633227	0.534805	0.379094	0.363418	0.980915	0.782479	0.532421	0.870246	0.901799	0.76087	0.701104	0.993697	0.990024	0.821221	0.63645	0.882558
CDS00505-1	2295196	Sel1-like	Protein sel-1 homolog 2	4	0.478645	0.748047	0.410857	0.325539	0.967168	1.06045	1.27382	1.33879	0.898117	1.03762	0.546909	0.965625	1.51307	1.27133	2.04113	2.03914	0.844333	1.13252	-0.297424	-0.166894	0.668739	0.138807	1.1968	0.90662	0.0485889	0.00391837	0.0846162	0.217864	1.34698e-05	8.43569e-06	2.3257e-09	4.20378e-09	2.68775e-05	1.24114e-05	0.0188627	4.55107e-05	6.27708e-13	2.57555e-08	2.63724e-23	9.89288e-21	0.000260374	8.79116e-06	0.225979	0.519068	0.0028745
CDS00513-1	2295228	Beta-Ig-H3/fasciclin	FAS1 domain-containing protein NCU02579	4	-0.0186946	-0.0159929	0.213652	0.0703018	0.200481	0.244968	0.642794	0.343733	0.264551	0.166757	0.373715	0.2558	0.375607	0.322353	1.10948	0.775324	0.226056	0.236881	0.147659	0.0189195	0.149552	0.0854729	0.883422	0.538443	0.874428	0.892157	0.0537929	0.523034	0.0760031	0.024823	1.40879e-09	0.00132384	0.0131216	0.128734	0.000555375	0.0166724	0.000828128	0.00253882	1.16154e-25	2.59347e-13	0.0494583	0.0458576	0.238476	0.884924	0.24569
CDS00532-1	2295280	NA	NA	17	-0.151394	-0.0483115	-0.184176	-0.127287	-0.473074	-0.256335	-1.20833	-0.40367	-0.496217	-0.0855214	-0.797703	-0.445034	-0.682069	-0.531364	-1.51923	-0.766792	-0.556499	-0.253929	-0.241204	-0.191105	-0.125569	-0.277435	-0.962731	-0.512863	0.324495	0.738985	0.219536	0.36172	0.00325729	0.0773736	1.08237e-10	0.00638761	0.00110891	0.542225	1.83086e-06	0.00238897	7.19821e-05	0.000404322	1.56486e-11	6.57527e-06	0.000903913	0.108558	0.234153	0.298603	0.543278
CDS00536-1	2295289	Protein synthesis factor, GTP-binding	Elongation factor G, mitochondrial	18	-0.261725	-0.17368	-0.114567	-0.0707234	-0.138349	-0.174839	-0.849907	-0.0473661	-0.246262	-0.0758364	-0.913643	-0.431979	-0.503331	-0.495248	-1.17738	-0.313142	-0.398736	-0.201485	-0.514908	-0.230494	-0.104595	-0.293763	-0.778647	-0.111657	0.268498	0.472822	0.607312	0.751332	0.545045	0.452348	0.00131634	0.83393	0.261613	0.737901	0.000464468	0.0700295	0.0458966	0.0422341	0.000227262	0.220858	0.106249	0.435679	0.0951188	0.444002	0.728254
CDS00545-1	2295307	Flavodoxin/nitric oxide synthase	Minor allergen Alt a 7	13	-0.162431	-0.250462	-0.158486	-0.0180168	-0.206864	0.127838	2.31975	0.195543	-0.164533	-0.0362839	0.907534	-0.146356	-0.333366	-0.100628	-0.903267	-0.791552	-0.0160546	-0.141569	0.923588	-0.00478652	-0.317311	0.0409419	-0.887212	-0.649982	0.348386	0.107169	0.343825	0.897991	0.231218	0.361069	3.55126e-75	0.155799	0.306668	0.799523	1.72819e-10	0.307387	0.0671039	0.483502	5.61809e-05	1.05849e-05	0.925187	0.379635	1.30126e-07	0.979044	0.128391
CDS00546-1	2295309	Major facilitator superfamily	MFS-type transporter dbaD	20	0.0601398	-0.148563	-0.130797	-0.091262	-0.1166	-0.366812	0.153364	-0.5978	-0.0778942	-0.354546	0.0580197	-0.470577	-0.506227	-0.572946	-0.820149	-1.10384	-0.142722	-0.426025	0.200742	-0.0445518	-0.363505	-0.146921	-0.677427	-0.677812	0.84236	0.576622	0.666188	0.713973	0.705992	0.169421	0.60281	0.0312257	0.787384	0.179745	0.843154	0.0764361	0.140847	0.0361867	0.0399718	0.0010336	0.6545	0.153122	0.570665	0.897088	0.359686
CDS00549-1	2295321	Major facilitator superfamily	MFS transporter asaE	15	1.19688	0.274388	0.552399	-0.0473265	1.93988	0.0761445	6.36239	3.67033	2.83074	0.0351522	2.8217	0.358813	0.474867	0.391383	0.800349	0.397801	1.80633	0.561771	1.01537	-0.202958	-1.33146	-0.170388	-1.00598	-0.163971	0.152873	0.793065	0.54121	0.96391	0.0104221	0.941966	2.36502e-23	5.58086e-08	3.94319e-05	0.97319	5.2631e-05	0.708539	0.621051	0.683708	0.404588	0.703705	0.0206186	0.591205	0.0934985	0.85796	0.137135
CDS00550-1-a	2295324	Fungal specific transcription factor	Probable transcription factor lepB	15	0.151792	0.0245554	0.138393	0.162538	0.258874	0.148525	2.50159	0.884574	0.379245	0.107547	0.406122	0.0181645	-0.130414	0.182937	-0.29029	-0.270349	0.231752	-0.101296	0.17437	0.119461	-0.362166	0.284233	-0.522042	-0.169053	0.813607	0.969846	0.824644	0.783776	0.678403	0.807011	1.40206e-07	0.0968291	0.510576	0.859587	0.495438	0.976165	0.850682	0.758156	0.707444	0.704937	0.71882	0.886996	0.800236	0.879781	0.640065
CDS00555-1	2295346	Basic-leucine zipper (bZIP) transcription factor	NA	15	0.921955	0.188657	0.36174	-0.13336	0.823583	-0.00919402	2.43319	0.282949	0.952396	0.271826	2.14137	1.31874	0.609198	0.211006	0.271071	0.11487	1.31129	0.476598	0.830081	0.842147	-0.702096	-0.265592	-1.04022	-0.361728	0.0378101	0.769912	0.443345	0.836205	0.065132	0.988625	9.54903e-11	0.638963	0.0229036	0.652224	1.82186e-08	0.00839031	0.196977	0.727036	0.612622	0.864666	0.00204307	0.459862	0.028555	0.182302	0.136107
CDS00557-1	2295350	Methyltransferase type 12	Methyltransferase pytC	20	-0.124849	-0.196051	-0.230965	-0.171892	-0.305341	-0.238093	-0.311507	-0.369009	-0.293335	-0.240146	-0.336852	-0.447	-0.31292	-0.651097	-1.63489	-1.27177	-0.137195	-0.189389	-0.199657	-0.257611	-0.175725	-0.461708	-1.49769	-1.08238	0.188693	0.0353359	0.0139267	0.0525454	0.0015728	0.00886355	0.00128586	6.40612e-05	0.00141643	0.00792931	0.000409691	1.182e-06	0.00155044	1.13425e-11	7.81338e-32	1.30662e-27	0.154021	0.0517895	0.0748391	0.0231034	0.126844
CDS00558-1	2295353	Major facilitator superfamily	Efflux pump dotC	19	0.168569	0.0101723	0.112551	0.207774	0.128442	0.000380219	-0.350269	0.076918	0.0116744	0.199426	-0.921289	-0.824816	-0.730043	-0.729487	-1.25746	-0.648007	0.0917136	0.0592937	-1.013	-0.88411	-0.821757	-0.78878	-1.34917	-0.7073	0.373271	0.948206	0.543604	0.147649	0.496164	0.997996	0.0917826	0.604839	0.948652	0.170373	5.99806e-05	1.87687e-06	0.00169799	2.06256e-05	1.43452e-05	0.000431043	0.638008	0.717319	7.26792e-05	1.54687e-05	0.00145061
CDS00571-1	NA	NA	Probable acyltransferase SID5	8	-0.0538352	0.241388	0.0554693	0.131671	-0.327139	-0.12921	-1.0979	0.173085	-0.173103	-0.0506835	-2.13576	-1.3244	-1.97869	-1.75128	-1.56874	-1.1617	-0.333423	0.417701	-1.80233	-1.7421	-1.64527	-2.16898	-1.23531	-1.5794	0.83504	0.515759	0.82216	0.711742	0.222757	0.73704	0.000487054	0.630468	0.483363	0.892581	6.73039e-08	0.00768036	1.05176e-06	0.00190667	7.40656e-05	0.0306531	0.226424	0.271512	3.35193e-05	0.00147753	0.000206326
CDS00573-1-a	62625	SET	Methyltransferase FGSG_00040	5	0.702703	1.07331	-0.272363	0.131102	0.886895	1.2547	0.763337	1.32978	0.483936	1.46475	0.538451	1.32864	1.22053	1.15395	1.05013	1.50446	0.97296	1.62423	-0.434509	-0.295596	0.247569	-0.470283	0.077169	-0.119775	0.0835241	0.0232424	0.561647	0.804173	0.023488	0.00496599	0.0557782	0.00252443	0.220301	0.000698385	0.183978	0.00223531	0.00135876	0.00996429	0.0102695	0.000862144	0.0136389	0.000347271	0.303603	0.502727	0.53511
CDS00581-1	99103	Amidohydrolase 3	Protein LONG AFTER FAR-RED 3 [Arabidopsis thaliana]	17	-0.265463	-0.0951744	-0.494909	-0.234875	-0.973866	-0.48358	-1.82355	-0.851532	-1.10446	-0.0703856	-0.924487	-0.639927	-0.805864	-0.675307	-1.84797	-0.996527	-0.781336	-0.520667	-0.143151	-0.11926	-0.0245276	-0.15464	-1.06664	-0.47586	0.296732	0.668932	0.0531266	0.28241	0.000525769	0.0332188	4.42549e-08	0.000322638	4.66633e-05	0.745292	0.000707058	0.00495469	0.00393472	0.00344206	6.98089e-07	9.50174e-05	0.00501861	0.0320557	0.668684	0.673343	0.942464
CDS00582-1	2295405	Beta-lactamase-type transpeptidase fold	Monacolin J acid methylbutanoyltransferase	19	-0.140584	-0.260471	-0.305499	-0.190659	-0.630731	-0.383201	-0.508622	-0.344682	-0.384735	-0.2056	-0.219112	-0.636565	-0.826662	-0.580423	-0.734477	-1.19188	-0.445462	-0.542369	0.226349	-0.0941962	-0.3812	-0.0380541	-0.289015	-0.649516	0.661258	0.294136	0.3402	0.407946	0.0740334	0.116991	0.139258	0.15296	0.215511	0.380439	0.4864	0.011071	0.0303423	0.0203375	0.0696118	0.00016927	0.201571	0.05361	0.566294	0.774437	0.396794
CDS00588-1	110317	Lactate/malate dehydrogenase	Probable L-lactate dehydrogenase	20	-0.171635	-0.295468	-0.0397655	0.0750006	-0.572079	-0.133033	-0.518775	-0.190374	-0.259534	-0.169436	-0.186743	-0.199929	-1.91035	-0.833821	-3.0557	-1.55577	-0.241884	-0.166514	0.0551412	-0.0334148	-1.66846	-0.667307	-2.81382	-1.38926	0.1099	0.00807447	0.698794	0.456894	4.27851e-07	0.206837	3.80859e-06	0.0719584	0.0115637	0.107587	0.0746188	0.0555338	2.79056e-35	9.31791e-13	1.5624e-39	1.13515e-25	0.0275643	0.145926	0.660129	0.79778	4.98803e-23
CDS00589-1	76393	NA	NA	10	0.0664431	0.163612	-0.277148	0.18703	-0.299706	0.340535	-1.04402	0.149984	-0.342252	0.207134	-0.898394	-0.42143	-1.2613	-0.644389	-0.371427	-0.762967	-0.261679	0.240352	-0.636715	-0.661781	-0.99962	-0.884741	-0.109748	-1.00332	0.802583	0.605773	0.310894	0.529572	0.28549	0.24978	0.00147925	0.622169	0.198133	0.490868	0.00366635	0.206606	0.000399954	0.0682816	0.234095	0.0570347	0.36014	0.467114	0.076522	0.0941447	0.0126062
CDS00590-1	2295424	Peptidase G1, eqolisin	Aspergillopepsin-2	18	-0.131534	-0.23253	-0.0422314	-0.195153	-0.193065	-0.245899	-0.494906	-0.456455	-0.130219	-0.169862	-0.511438	-0.577175	-0.188875	-0.54776	-1.00251	-0.57818	-0.15537	-0.110233	-0.356068	-0.466942	-0.0335048	-0.437527	-0.847138	-0.467947	0.419059	0.152401	0.785472	0.198035	0.235869	0.116336	0.00426338	0.0049069	0.39029	0.267366	0.0025321	0.000396613	0.258023	0.000810759	3.54843e-06	0.00131161	0.349258	0.511921	0.0728414	0.0199136	0.864583
CDS00595-1	2295433	Thioredoxin-like fold	Putative protein disulfide-isomerase DDB_G0275025	4	0.801126	1.09588	0.876577	0.606442	1.82035	1.98074	2.46339	2.31122	1.6369	1.75788	1.64524	2.05485	2.87161	2.37084	3.08666	3.33213	1.9225	2.23844	-0.277261	-0.183589	0.949111	0.132398	1.16417	1.0937	2.53789e-14	1.04875e-22	8.06206e-18	1.12521e-07	9.37092e-83	1.48154e-87	3.65808e-162	1.32088e-124	1.2622e-68	2.0921e-67	2.03063e-67	6.37036e-97	5.80791e-225	3.35344e-132	1.59996e-257	7.70992e-275	2.07624e-91	2.86962e-107	0.00286485	0.0564956	2.77574e-27
CDS00598-1	2295439	NA	PI-PLC X domain-containing protein 1 [Homo sapiens]	20	-0.133913	-0.161707	-0.0419082	-0.0127288	-0.207438	-0.214622	-0.160623	-0.138532	-0.00302874	-0.0549012	-0.0818188	-0.131926	-0.561292	-0.378573	-1.13874	-0.532473	-0.0688628	-0.14658	-0.012956	0.0146535	-0.492429	-0.231993	-1.06988	-0.385893	0.0733622	0.032009	0.560418	0.856696	0.00558254	0.0035946	0.0308447	0.0562928	0.965357	0.443323	0.257897	0.0650206	4.35009e-12	4.17603e-07	9.52397e-32	9.16327e-11	0.357998	0.0629106	0.879166	0.869652	1.09978e-07
CDS00599-1	2295441	Pyridoxal phosphate-dependent enzyme, beta subunit	Diaminopropionate ammonia-lyase	20	-0.134358	-0.117434	-0.219652	-0.215234	-0.351172	-0.278895	-0.340826	-0.276041	-0.186464	-0.162017	-0.0729982	-0.280741	-0.416136	-0.277762	-1.31348	-0.804629	-0.176756	-0.132386	0.103757	-0.148355	-0.23938	-0.145376	-1.13672	-0.672243	0.671169	0.685265	0.479944	0.437363	0.283102	0.331998	0.297273	0.333714	0.528684	0.56087	0.809224	0.316375	0.222772	0.325776	0.00466395	0.0209603	0.585866	0.668312	0.776192	0.675774	0.547385
CDS00601-1	2295444	Sugar transporter	Sugar transporter STL1 [Saccharomyces cerevisiae S288C]	20	-0.306655	0.194067	-0.113626	-0.0879721	-0.523625	-0.0106089	0.344951	0.132941	-0.486761	0.039742	-0.244986	-0.187409	-0.811731	-0.306811	-2.48508	-1.18803	-0.485919	-0.0858268	0.240934	-0.101582	-0.325812	-0.220985	-1.99916	-1.10221	0.481513	0.582836	0.778861	0.80194	0.245924	0.976066	0.36517	0.698029	0.242064	0.908999	0.555191	0.599288	0.102671	0.404973	0.00454857	0.017038	0.291895	0.828487	0.644704	0.821733	0.580714
CDS00608-1	2303755	Crotonase, core	Enoyl-CoA hydratase domain-containing protein 3, mitochondrial	20	-0.36998	-0.298657	-0.599172	-0.386854	-0.760605	-0.562984	-0.842689	-0.696064	-0.740011	-0.355644	-0.792849	-0.564298	-0.778905	-0.839748	-2.03234	-1.6709	-0.820093	-0.372923	0.027244	-0.191375	0.041188	-0.466825	-1.21225	-1.29798	0.209069	0.288708	0.0441746	0.150235	0.016027	0.0483905	0.00890614	0.0169105	0.0114214	0.190069	0.0105566	0.0422375	0.0170767	0.00470556	4.02051e-05	3.59488e-05	0.0129108	0.219756	0.94476	0.590906	0.919263
CDS00609-1	43941	Sugar transporter	Lactose permease [Kluyveromyces lactis NRRL Y-1140]	12	-0.0592574	-0.405608	-0.572634	-0.452433	-0.35257	-1.11435	-0.679988	-1.27389	-0.324338	-0.85279	-0.785102	-1.21566	-1.36123	-1.72401	-1.52048	-2.44289	-0.620557	-1.05529	-0.164545	-0.160379	-0.740668	-0.668729	-0.899923	-1.38761	0.768268	0.0775773	0.00722786	0.0377233	0.0919788	1.43222e-05	0.00228012	1.49974e-06	0.099134	0.000379311	0.000405462	1.88218e-06	3.23156e-07	3.47954e-09	4.41879e-07	1.09301e-09	0.00605099	0.00021237	0.54518	0.641686	0.0166346
CDS00619-1	2122615	NA	NA	20	-0.0990848	0.0914907	0.320517	0.375595	-0.322852	0.0783376	-0.410334	0.0951006	-0.395699	0.0119779	0.061332	0.275406	-0.589543	0.140992	-1.30667	-0.534805	-0.10255	-0.0715654	0.163882	0.346972	-0.486993	0.212558	-1.20412	-0.46324	0.709316	0.728083	0.179629	0.110831	0.240364	0.757517	0.143578	0.705311	0.128498	0.962526	0.805916	0.249551	0.0493581	0.568116	0.000831705	0.0853207	0.704294	0.804837	0.584696	0.267873	0.155525
CDS00623-1	2295506	Methyltransferase type 12	Putative uncharacterized protein DDB_G0277003 [Dictyostelium discoideum]	16	-0.430363	0.228674	-0.211841	0.0897708	-0.909589	-0.0673418	-2.48062	-0.321508	-0.838584	0.170492	-1.60539	-0.305632	-0.779092	0.201795	-1.2317	0.524022	-1.19347	0.0711133	-0.411923	-0.376745	0.414377	0.130682	-0.0382315	0.452909	0.358596	0.646108	0.625836	0.85197	0.0766331	0.894446	0.00149514	0.545279	0.0738711	0.723036	0.00665065	0.555762	0.129468	0.670835	0.0479004	0.277314	0.0355077	0.896357	0.577842	0.553624	0.542065
CDS00624-1	2295508	Protein of unknown function DUF396	Protein SVP26	4	0.445035	0.438616	0.449892	0.285713	0.762105	0.881698	1.23239	0.904428	0.605172	0.593987	0.867858	0.946025	1.02299	0.967311	1.60952	1.54309	0.768912	0.885726	0.0989454	0.060299	0.254074	0.0815847	0.840607	0.657359	0.00200375	0.00404244	0.00129914	0.0535595	2.02378e-08	1.30185e-10	5.26298e-22	3.06057e-11	4.85042e-06	3.0546e-05	4.40796e-11	1.36256e-12	1.8151e-14	5.45393e-13	9.05346e-36	5.72457e-32	2.84902e-08	2.27694e-09	0.487171	0.6925	0.077803
CDS00631-1	41714	Amino acid permease-associated region	Amino-acid permease 2 [Neurospora crassa OR74A]	3	0.866801	0.272215	-0.172696	-0.0499403	0.837251	0.0725664	3.01162	0.0421011	1.07031	0.0311411	1.30142	-0.0581234	0.945911	0.707867	2.29503	2.57094	0.946366	0.557832	0.35505	-0.615955	-0.000454864	0.150035	1.34866	2.01311	0.532447	0.805955	0.908718	0.964054	0.545547	0.947789	0.00429712	0.969694	0.393729	0.977581	0.29972	0.95817	0.496422	0.469376	0.0523309	0.00196187	0.495848	0.614691	0.80145	0.630253	0.999763
CDS00633-1	2122637	NA	NA	15	0.386047	0.347252	0.39236	0.245812	0.18519	0.156325	0.932263	0.331605	0.21486	0.353415	1.48924	1.31438	-0.286447	0.769849	-0.173363	0.386319	0.548025	0.345415	0.941215	0.968963	-0.834473	0.424433	-0.721388	0.0409039	0.00578065	0.0262907	0.00385855	0.101431	0.196292	0.316377	3.08145e-13	0.0272925	0.110862	0.0179715	2.45585e-36	1.23151e-24	0.0753819	2.90206e-08	0.303708	0.0150644	7.12223e-05	0.0368625	2.43311e-12	3.90389e-09	1.45002e-06
CDS00634-1	86753	Cellulose-binding region, fungal	Endoglucanase gh5-1	18	-0.128365	-0.0861624	-0.854512	-0.536985	-0.866978	-1.142	-2.37127	-1.89393	-0.798159	-0.790077	-1.38618	-1.25171	-1.57975	-1.57584	-3.04241	-2.65211	-0.978144	-1.0468	-0.408041	-0.204912	-0.601602	-0.529047	-2.06426	-1.60532	0.379778	0.550864	1.33339e-08	0.000219144	1.08472e-08	4.96604e-14	6.31502e-41	8.99029e-32	7.06102e-08	8.98521e-08	7.35232e-19	1.34074e-16	4.10997e-22	7.44314e-24	2.83527e-45	3.18547e-45	2.55954e-10	2.17212e-11	0.0276342	0.265239	0.00166195
CDS00638-1	2295561	Aminoacyl-tRNA synthetase, class I, conserved site	NA	11	0.336641	-0.168462	0.222837	0.228998	0.23675	-0.419452	0.541851	0.00500282	0.494144	-0.0842442	0.802116	0.0881022	-1.52548	-0.571877	-2.09145	-1.85423	0.479256	-0.3664	0.32286	0.454502	-2.00474	-0.205477	-2.57071	-1.48783	0.252204	0.625999	0.443697	0.445979	0.423872	0.230151	0.0546968	0.987461	0.0672594	0.794367	0.00265999	0.774555	0.000752954	0.106747	0.000347662	0.00079498	0.099435	0.342726	0.284045	0.280171	2.32772e-05
CDS00640-1	2295570	Major facilitator superfamily	Major facilitator superfamily multidrug transporter NAG3	19	0.0136206	-0.0511425	-0.379823	-0.649982	-0.0385431	-0.253432	0.252422	-0.491552	0.0497602	-0.0957272	-0.102076	-0.450417	0.0851301	-0.39261	-0.305937	-1.22702	-0.070814	-0.482402	-0.0312624	0.0319845	0.155944	0.0897913	-0.235123	-0.744614	0.969387	0.790348	0.307093	0.00124255	0.913494	0.187687	0.451967	0.0134941	0.878774	0.608052	0.771189	0.020492	0.810633	0.0435615	0.463333	7.4043e-07	0.847108	0.0271931	0.940145	0.898615	0.710396
CDS00641-1	91278	NA	NA	2	0.518541	0.0666225	0.347475	-0.0847016	0.573395	0.513151	1.41853	0.593976	0.998894	0.472645	0.898725	0.597115	1.75905	0.84647	2.82865	1.55917	0.89562	0.44274	0.00310496	0.154375	0.863427	0.40373	1.93303	1.11643	0.346974	0.885724	0.528478	0.849915	0.28897	0.210412	0.00290142	0.139631	0.0375757	0.248591	0.0740548	0.131016	0.000150867	0.0273499	5.67866e-11	2.24427e-05	0.0871901	0.330507	0.995297	0.748395	0.077861
CDS00645-1	2114682	NA	NA	11	0.21795	0.10124	-0.00994589	0.0295073	-0.064513	-0.133	0.590534	-0.0292474	0.098758	-0.138804	0.535367	0.211927	-0.524345	-0.192184	-1.19719	-1.08572	0.169611	-0.0509021	0.365756	0.262829	-0.693955	-0.141282	-1.36681	-1.03482	0.458533	0.72949	0.973278	0.91576	0.833498	0.65189	0.0308954	0.918846	0.724139	0.635345	0.0479135	0.431706	0.131957	0.512247	0.00757047	0.00647674	0.573177	0.874155	0.250172	0.452641	0.0722805
CDS00650-1	76502	Heat shock protein DnaJ, N-terminal	Uncharacterized J domain-containing protein C2E1P5.03	4	0.328323	0.476591	0.110881	0.0531496	0.771601	0.790621	1.00278	1.00093	0.695778	0.763995	0.402929	0.75526	1.30253	1.08898	1.56177	1.62039	0.647275	0.850325	-0.244347	-0.0950642	0.655259	0.238658	0.914498	0.770065	0.0114746	0.000346906	0.396922	0.695553	1.10799e-10	8.90496e-11	4.76044e-18	1.72076e-17	1.51082e-09	3.36757e-10	0.00120253	3.24915e-10	1.28851e-30	3.90455e-21	1.20325e-42	3.31e-46	2.06015e-07	8.70239e-11	0.0704801	0.488187	1.53883e-07
CDS00656-1	2295606	NA	NA	13	0.279739	0.126428	0.543799	0.573326	0.330536	0.140005	1.08413	0.483528	0.45005	0.209467	0.959568	0.426016	0.0631501	0.578669	0.303395	0.434502	0.39658	-0.0450158	0.562988	0.471032	-0.333429	0.623685	-0.0931848	0.479517	0.35285	0.656758	0.0513926	0.0206712	0.262993	0.607842	3.62693e-05	0.0580967	0.0996636	0.433133	0.000256545	0.0926598	0.84294	0.0202339	0.349283	0.113407	0.184721	0.886003	0.0616151	0.159006	0.34256
CDS00677-1	2295651	NA	NA	9	-0.178795	-0.262255	-0.887708	-0.439012	-0.499763	-0.461776	-1.30764	-0.49135	-0.367674	-0.289235	-0.613773	-0.253585	-1.37138	-0.895973	-0.952462	-1.06445	-0.467228	-0.314468	-0.146545	0.0608834	-0.904151	-0.581505	-0.485234	-0.749984	0.590098	0.529683	0.0160577	0.277773	0.151898	0.268457	0.00174441	0.238907	0.250004	0.468237	0.0782339	0.514244	0.00171687	0.0471477	0.0257093	0.0415362	0.189559	0.485307	0.729336	0.905096	0.0701227
CDS00680-1	114083	NA	NA	14	0.33383	0.467577	0.16354	0.318977	0.799705	0.970486	1.94592	0.826564	0.706451	0.553149	1.26894	0.83999	1.06039	1.08568	1.25027	1.05196	0.772428	0.341771	0.496509	0.498219	0.287963	0.743912	0.477842	0.710185	0.650147	0.492415	0.8241	0.628427	0.234014	0.107481	0.000814911	0.178027	0.274507	0.388353	0.0400632	0.163546	0.107423	0.0638249	0.0629193	0.093371	0.262977	0.644933	0.456044	0.512709	0.682497
CDS00690-1	105966	NA	NA	17	0.019184	0.224915	-0.0202191	0.203502	-0.461929	0.0175142	-0.91165	-0.216852	-0.50146	0.0509927	-0.408382	0.0488675	-0.834665	-0.148836	-1.26121	-0.646516	-0.457871	-0.0773045	0.0494894	0.126172	-0.376794	-0.0715312	-0.803338	-0.569211	0.910251	0.191858	0.903519	0.218255	0.010919	0.91911	3.75889e-06	0.222979	0.00376339	0.764971	0.0206453	0.771795	2.78496e-05	0.395147	7.49475e-08	0.00166398	0.0137301	0.683721	0.81808	0.551302	0.107593
CDS00697-1-a	2295724	NA	NA	15	0.290933	0.120527	0.266918	0.0548507	0.406617	0.125727	1.62217	0.213334	0.251649	0.0562517	1.33209	0.608551	-0.129831	0.13955	-0.0339575	-0.297553	0.455495	-0.00691136	0.876599	0.615462	-0.585327	0.146462	-0.489453	-0.290641	0.0496275	0.423085	0.0648562	0.702776	0.00476696	0.385913	7.5039e-39	0.133353	0.0724825	0.699448	5.58092e-26	3.91821e-06	0.422834	0.328391	0.841183	0.0762978	0.00182736	0.966226	1.6209e-09	0.000357867	0.000953969
CDS00705-1	2313562	Monooxygenase, FAD-binding	Ubiquinone biosynthesis monooxygenase COQ6, mitochondrial [Schizosaccharomyces pombe 972h-]	19	-0.246828	-0.181525	-0.181803	-0.122214	-0.447595	-0.217232	-0.656707	-0.109051	-0.281142	-0.174619	-0.658971	-0.564222	-0.469502	-0.476593	-1.05859	-0.510074	-0.484179	-0.277313	-0.174793	-0.286909	0.0146767	-0.199279	-0.574409	-0.232761	0.184936	0.242828	0.305971	0.398849	0.0196827	0.149193	0.00110262	0.457726	0.104851	0.238972	0.000766913	0.000326143	0.0179594	0.00222731	1.96998e-05	0.00283916	0.0150539	0.0991303	0.464173	0.147665	0.951414
CDS00706-1	2295741	NA	NA	6	0.0662878	0.217612	-0.101641	0.218853	0.239972	0.60556	-0.0530495	0.577602	0.0778247	0.301869	0.376586	0.476879	0.556207	0.582154	0.94009	1.56858	-0.212284	0.383631	0.588869	0.0932482	0.76849	0.198523	1.15237	1.18495	0.885071	0.686301	0.824388	0.664999	0.585078	0.208864	0.909157	0.230452	0.854981	0.550194	0.370925	0.322176	0.191601	0.222135	0.0257092	0.000331726	0.666652	0.487582	0.262212	0.874452	0.146511
CDS00712-1	2295750	Ribophorin I	Dolichyl-diphosphooligosaccharide--protein glycosyltransferase subunit 1	4	0.433649	0.695014	0.271604	0.0933837	0.827467	0.975531	1.00995	1.0983	0.773507	0.902933	0.479205	0.933824	1.32726	1.154	1.47822	1.78749	0.723471	1.08623	-0.244266	-0.152407	0.603792	0.0677663	0.754753	0.701254	6.77148e-05	3.85716e-09	0.0123747	0.452211	3.39836e-16	4.08288e-19	1.94008e-24	8.51499e-25	2.24169e-15	1.84142e-16	5.00251e-06	4.56129e-18	6.90659e-43	6.35744e-28	1.12894e-50	2.98402e-68	6.02147e-12	6.8753e-21	0.0309532	0.200244	1.06547e-08
CDS00714-1	2141686	Cys/Met metabolism, pyridoxal phosphate-dependent enzyme	Cystathionine gamma-synthase	19	-0.186459	-0.0670116	-0.276933	-0.200438	-0.50583	-0.179815	-1.11509	-0.280099	-0.463318	-0.0938288	-0.816549	-0.438242	-0.403675	-0.321501	-0.782186	-0.419208	-0.547566	-0.170289	-0.268984	-0.267953	0.14389	-0.151212	-0.23462	-0.248919	0.392632	0.726388	0.196724	0.278003	0.0281387	0.339602	2.76549e-05	0.142176	0.0294143	0.609844	0.00068635	0.0231742	0.0816964	0.0914622	0.00424561	0.0475705	0.0222391	0.411793	0.358082	0.268836	0.614419
CDS00719-1	2295769	Mitochondrial ribosomal protein, fungal Rsm23	37S ribosomal protein S23, mitochondrial	18	-0.104855	0.0602883	-0.203924	-0.0472637	-0.265052	-0.0139115	-0.895503	-0.0982593	-0.393273	0.0427595	-0.855112	-0.37747	-0.631418	-0.506934	-1.28756	-0.550331	-0.581478	-0.163006	-0.273633	-0.214464	-0.0499395	-0.343929	-0.706078	-0.387325	0.530408	0.70245	0.215806	0.755563	0.119877	0.928118	4.49032e-06	0.528031	0.016226	0.777832	5.43651e-06	0.0190799	0.000840551	0.0023743	9.05329e-08	0.00277183	0.0018883	0.351217	0.232182	0.290204	0.828027
CDS00725-1	114107	General substrate transporter	Lactose permease [Kluyveromyces lactis NRRL Y-1140]	12	0.111231	-0.184266	0.0182014	-0.174773	0.199845	-0.602768	0.249995	-0.684701	0.236603	-0.38265	0.189967	-0.374037	-0.736295	-1.01057	-0.720811	-1.62924	0.0479344	-0.461202	0.142033	0.0871652	-0.784229	-0.549372	-0.768745	-1.16804	0.253742	0.0608013	0.85165	0.0738474	0.0398912	9.98305e-10	0.0101133	4.11999e-12	0.0146563	9.72874e-05	0.0505082	0.000135906	9.83639e-14	3.23851e-24	4.56325e-13	2.7432e-56	0.623419	3.49149e-06	0.206191	0.446968	5.78106e-12
CDS00731-1	2075565	Ribosome recycling factor	Ribosome-recycling factor	17	0.0382853	0.0977652	-0.341128	-0.214226	-0.312257	-0.263981	-1.07903	-0.389532	-0.468921	0.0253579	-0.752731	-0.305197	-0.528862	-0.488511	-1.26014	-0.436523	-0.489863	-0.119445	-0.262868	-0.185751	-0.0389985	-0.369066	-0.77028	-0.317078	0.838529	0.593644	0.079741	0.241464	0.114643	0.161718	3.6652e-06	0.0425514	0.0142131	0.886684	0.000360642	0.100038	0.0126883	0.0117623	3.69028e-06	0.0363266	0.0200171	0.553701	0.302654	0.424135	0.878922
CDS00732-1	2031061	NA	NA	17	-0.0139851	-0.0731757	-0.338667	-0.297898	-0.385159	-0.415287	-1.12027	-0.60633	-0.485804	-0.216576	-0.775195	-0.503487	-0.756557	-0.627595	-1.58562	-0.948081	-0.530737	-0.325852	-0.244458	-0.177635	-0.225819	-0.301743	-1.05489	-0.622229	0.932308	0.655537	0.0449499	0.0645731	0.0269363	0.0136764	3.75955e-08	0.000485894	0.00353722	0.178919	2.44674e-05	0.00258086	8.82876e-05	0.000281968	6.40866e-10	2.90476e-06	0.00393534	0.0741913	0.272622	0.403823	0.327283
CDS00733-1	62925	PA14	Beta-glucosidase B	20	-0.152998	-0.382853	-0.609492	-0.369401	-0.648563	-0.745843	-1.01125	-0.816718	-0.478961	-0.551108	-0.756243	-0.913346	-1.24744	-1.14004	-1.6859	-1.82686	-0.577821	-0.679141	-0.178422	-0.234206	-0.669616	-0.460901	-1.10808	-1.14772	0.124327	8.08623e-05	2.79171e-09	8.38835e-05	5.47434e-10	4.54615e-14	3.71972e-20	1.99574e-16	1.22868e-06	1.04943e-08	4.24508e-13	3.57485e-20	1.1572e-26	2.13929e-28	8.5243e-36	1.29988e-49	4.44124e-08	7.38718e-11	0.153913	0.0570542	7.91386e-07
CDS00737-1	2136821	Mitochondrial substrate carrier	Mitochondrial carrier protein MTM1	17	0.0904141	0.280266	-0.256924	-0.065342	-0.261351	-0.0883457	-1.12906	-0.311091	-0.695467	0.0581659	-0.596963	-0.170634	-0.503673	-0.245311	-0.847836	-0.259525	-0.506838	-0.114523	-0.0901251	-0.0561104	0.00316461	-0.130788	-0.340998	-0.145002	0.76676	0.279189	0.414279	0.801568	0.417462	0.740356	0.00397974	0.259995	0.033966	0.821684	0.0765993	0.518557	0.148523	0.36432	0.0379168	0.376505	0.146506	0.697147	0.827663	0.866604	0.994037
CDS00738-1	2295817	NA	NA	2	0.443147	0.313207	0.207527	0.181285	0.258643	0.179791	0.946348	0.334703	0.332282	0.324936	0.950292	0.678239	0.762599	0.910584	1.34271	0.8423	0.5227	0.295046	0.427592	0.383194	0.239898	0.615538	0.820007	0.547254	0.300641	0.451775	0.631733	0.651437	0.555233	0.661698	0.0155758	0.39888	0.414569	0.412681	0.0133595	0.0652428	0.0632747	0.0109583	0.000658665	0.0291718	0.222089	0.505705	0.320654	0.408005	0.597501
CDS00740-1	2295825	Mitochondrial substrate carrier	Mitochondrial phosphate carrier protein 3, mitochondrial	19	-0.348509	-0.336711	-0.247849	-0.250565	-0.492109	-0.462087	-0.406588	-0.388581	-0.253025	-0.296364	-0.372797	-0.661627	-0.900972	-0.905044	-1.52263	-1.29307	-0.442364	-0.461562	0.0695664	-0.200065	-0.458608	-0.443482	-1.08027	-0.831503	0.000516528	0.000121506	0.0103665	0.00290349	1.22012e-06	1.04226e-07	5.01142e-05	6.15482e-06	0.00731856	0.000495075	0.000145897	3.98502e-14	3.88832e-16	2.25112e-23	5.33192e-30	6.69464e-37	1.69745e-05	5.18723e-07	0.557839	0.0625716	0.000387051
CDS00752-1	2295852	XPG I	NA	7	-0.0159088	0.0833879	-0.0170337	0.123262	0.0243599	-0.0168657	0.193975	0.134523	0.160212	0.0363701	-0.00847084	0.118184	0.23496	0.225666	1.14218	0.483243	0.0662329	0.148901	-0.0747037	-0.0307163	0.168727	0.0767655	1.07594	0.334343	0.97339	0.866378	0.97054	0.789227	0.958493	0.97229	0.669158	0.773909	0.709006	0.939142	0.985326	0.797601	0.61035	0.620327	0.00616807	0.302752	0.889481	0.774527	0.889334	0.957422	0.753504
CDS00781-1	2295908	Fungal transcriptional regulatory protein, N-terminal	Transcriptional regulatory protein pro1	20	0.226247	0.12383	-0.318526	0.0260891	-0.138058	-0.123833	-0.158234	-0.130141	-0.177554	-0.0744629	0.0931345	-0.253743	-0.789838	-0.199747	-1.18361	-0.828931	-0.0401664	-0.187611	0.133301	-0.0661324	-0.749672	-0.0121365	-1.14345	-0.64132	0.383353	0.607538	0.252812	0.910214	0.61576	0.610793	0.567306	0.591013	0.493862	0.755497	0.717688	0.296928	0.0156869	0.411084	0.00262889	0.0067406	0.884755	0.491918	0.664048	0.831855	0.041093
CDS00782-1	2295909	Pleckstrin-like	NA	20	-0.0338823	-0.122571	-0.234275	-0.0233162	-0.0467119	-0.0420136	0.087908	-0.136749	-0.0599612	-0.0605291	0.105924	-0.376696	-0.626753	-0.275023	-1.35414	-1.11181	-0.0580213	-0.357633	0.163945	-0.0190635	-0.568732	0.0826098	-1.29612	-0.754176	0.907153	0.625587	0.422499	0.919844	0.871185	0.859738	0.754461	0.569903	0.824617	0.798193	0.698755	0.127762	0.0623013	0.261088	0.00221384	0.000649887	0.844925	0.20396	0.616647	0.952924	0.135799
CDS00783-1	2295915	Manganese and iron superoxide dismutase	37S ribosomal protein S26, mitochondrial	18	-0.0408562	0.0785898	-0.0611755	-0.0415691	-0.219824	-0.070885	-0.984885	-0.312378	-0.37006	-0.103086	-0.598146	-0.261826	-0.450656	-0.37782	-1.00929	-0.514666	-0.337822	-0.215276	-0.260324	-0.0465507	-0.112834	-0.162544	-0.671468	-0.299391	0.712076	0.469417	0.571465	0.693456	0.0509895	0.510706	2.82789e-14	0.00503224	0.000723611	0.338075	3.6323e-07	0.0160537	0.000169868	0.000729681	1.96208e-12	2.91848e-05	0.00406032	0.0723305	0.0629172	0.733774	0.426496
CDS00785-1	2295918	Mitochondrial carrier protein	Mitochondrial thiamine pyrophosphate carrier 1 [Neurospora crassa OR74A]	16	-0.115692	0.266331	0.00161911	0.213763	-0.205673	0.0294505	-1.05445	0.0653912	-0.419274	0.118935	-0.638767	-0.0683851	-0.488025	0.0574532	-0.030723	0.117894	-0.309653	-0.0201446	-0.329114	-0.0482405	-0.178372	0.0775978	0.27893	0.138039	0.701928	0.372123	0.995489	0.452098	0.498994	0.921926	0.00409187	0.825597	0.15744	0.685046	0.0490498	0.818868	0.140974	0.845257	0.923978	0.708102	0.332137	0.952115	0.393707	0.898298	0.648864
CDS00786-1	2295922	NA	MICOS subunit MIC26	17	-0.0628937	0.0400591	-0.218257	-0.105291	-0.520165	-0.256958	-1.00985	-0.408969	-0.435918	-0.0595633	-0.532689	-0.257508	-0.399439	-0.326436	-1.27326	-0.559623	-0.461648	-0.269398	-0.0710403	0.0118893	0.0622094	-0.0570378	-0.811615	-0.290225	0.634814	0.750355	0.0980231	0.395563	0.000168459	0.0430411	8.92181e-12	0.00146559	0.000956072	0.631621	9.46866e-05	0.0400846	0.00397694	0.0103436	2.92972e-14	4.18027e-05	0.000963549	0.0445507	0.663656	0.938254	0.706555
CDS00791-1	2295930	Inosine/uridine-preferring nucleoside hydrolase	Uridine nucleosidase	17	-0.0326771	-0.0384078	-0.369002	-0.228238	-0.393249	-0.277089	-0.687238	-0.355369	-0.335284	-0.0863161	-0.248832	-0.196309	-0.814859	-0.42443	-1.07168	-0.703484	-0.147241	-0.186351	-0.101591	-0.00995835	-0.667619	-0.238079	-0.924435	-0.517133	0.775506	0.729124	0.00150892	0.0372034	0.000869541	0.0127636	2.019e-08	0.00147863	0.0031205	0.427968	0.0301445	0.0719476	1.44746e-10	0.000159375	1.52937e-14	7.48055e-09	0.207708	0.108399	0.45105	0.940168	4.43061e-06
CDS00797-1	86821	NA	NA	19	-0.0608755	-0.173657	-0.0429731	0.0188342	-0.291685	0.0162205	0.00676973	-0.0785126	-0.19251	0.01515	0.103548	-0.44805	-0.836962	-0.300466	-1.47284	-1.10968	-0.188831	-0.372472	0.292379	-0.0755775	-0.648131	0.072006	-1.28401	-0.73721	0.794886	0.352534	0.848989	0.912082	0.22927	0.925768	0.97641	0.655549	0.386739	0.93018	0.637525	0.015313	0.00307166	0.0979506	5.41362e-05	2.65432e-06	0.439376	0.0710665	0.276421	0.751288	0.0442417
CDS00804-1	2295962	NA	NA	15	0.321007	0.133755	0.213881	0.251922	0.480849	0.339376	1.11196	-0.0574954	0.630215	0.208354	1.13733	0.208869	-0.333654	-0.04824	1.12922	-0.566274	0.692325	0.46014	0.445009	-0.251271	-1.02598	-0.50838	0.436894	-1.02641	0.292807	0.673937	0.478233	0.391019	0.102459	0.250591	3.83758e-05	0.8554	0.021771	0.487285	1.82463e-05	0.479472	0.341254	0.877085	7.86622e-05	0.13621	0.0174278	0.144572	0.128144	0.473253	0.00575209
CDS00815-1	2295989	Calcium-binding EF-hand	Enolase	19	-0.445367	-0.153854	-0.148984	-0.0296527	-0.406279	-0.00100235	-0.557328	0.0654344	-0.319804	-0.118124	-0.683272	-0.416467	-0.242268	-0.282601	-1.03653	-0.253324	-0.5216	-0.252018	-0.161672	-0.164449	0.279332	-0.0305838	-0.514935	-0.0013063	1.84986e-06	0.0932601	0.105036	0.743622	1.23675e-05	0.991195	2.45848e-09	0.470357	0.000497392	0.194183	2.63794e-13	5.27933e-06	0.00913958	0.00199546	3.54299e-26	0.00608718	2.79899e-08	0.006586	0.138611	0.124835	0.0101965
CDS00819-1	2295999	NA	NA	12	0.664296	0.322672	-0.309898	-0.433834	-0.508203	-0.734458	-0.781651	-1.10629	-0.659049	-0.13534	0.834048	0.456839	-0.479131	-0.418529	-0.502756	-0.817279	0.0674933	-0.197433	0.766555	0.654273	-0.546625	-0.221096	-0.570249	-0.619845	0.00905034	0.211742	0.242553	0.102097	0.0609633	0.00738874	0.00486584	9.37494e-05	0.0138424	0.604755	0.000883651	0.0705486	0.0802936	0.116533	0.0749162	0.00423186	0.797796	0.469425	0.00905992	0.0323733	0.081417
CDS00822-1	2296005	Thioredoxin-like fold	Protein disulfide-isomerase	4	0.675072	0.800666	0.263582	0.140446	1.09775	1.03036	1.61476	1.27641	1.04315	1.00981	0.973725	1.08242	1.57043	1.35586	2.09768	2.06845	1.00268	1.0663	-0.0289589	0.0161216	0.567745	0.28956	1.09499	1.00215	1.06285e-16	2.11707e-22	0.00129004	0.091889	1.39727e-42	5.95778e-37	9.54763e-92	1.67631e-56	5.23707e-39	1.32895e-35	7.12546e-34	5.77318e-41	2.76718e-86	1.1053e-63	1.4249e-153	1.38673e-147	2.21094e-35	2.00058e-38	0.751132	0.861772	4.17778e-10
CDS00827-1	NA	NA	Dolichyl-diphosphooligosaccharide--protein glycosyltransferase subunit dad1	5	0.543808	0.893426	0.148273	0.169689	0.616287	0.804975	0.741902	0.793708	0.419246	0.929243	0.676501	1.02107	1.02307	1.07281	1.26504	1.61785	0.59633	0.883892	0.0801704	0.137183	0.426736	0.188916	0.668705	0.733954	4.13687e-05	6.19059e-11	0.277114	0.24029	2.26581e-06	2.27582e-09	7.78086e-09	3.4829e-09	0.00108257	1.97216e-12	1.16168e-07	3.13723e-15	6.23176e-16	1.38983e-16	3.33826e-23	1.05344e-36	7.40167e-06	5.09516e-10	0.573935	0.355562	0.00257926
CDS00835-1	2296044	Protein of unknown function DUF1275	NA	2	0.701954	0.109987	0.381355	-0.00189135	0.314437	0.216736	0.743832	-0.00768974	0.297775	0.342401	1.05294	0.60797	0.866634	0.823954	1.85593	1.57351	0.536648	0.287122	0.51629	0.320848	0.329986	0.536832	1.31928	1.28639	0.148644	0.831632	0.443752	0.996956	0.541087	0.656105	0.120405	0.987865	0.540069	0.468081	0.0192515	0.171213	0.0705239	0.0571646	2.17261e-05	0.000139713	0.28933	0.587549	0.306342	0.564839	0.534335
CDS00842-1	2296064	NA	Conidiation-specific protein 8 [Neurospora crassa OR74A]	14	1.37496	1.45063	0.927451	0.15623	1.10577	0.5756	3.31942	1.03328	0.728871	0.855367	3.77911	2.70319	0.334723	0.0359819	3.14653	2.09582	1.63159	0.84598	2.14752	1.85721	-1.29686	-0.809998	1.51494	1.24984	0.000144729	5.6203e-05	0.0107201	0.671612	0.00231681	0.115074	8.38987e-21	0.00423489	0.0449212	0.0182841	1.36452e-26	2.28535e-14	0.368441	0.922793	9.89737e-19	4.57049e-09	6.10099e-06	0.0213254	9.15235e-08	6.06825e-06	0.00191665
CDS00855-1	2296092	Pyridine nucleotide-disulphide oxidoreductase, NAD-binding region	Putative sterigmatocystin biosynthesis monooxygenase stcW [Aspergillus nidulans FGSC A4]	18	-0.22116	-0.247666	-0.111664	-0.0776565	-0.310978	-0.428372	-0.708557	-0.510269	-0.132884	-0.124846	-0.223962	-0.298648	-0.523147	-0.00908798	-1.80508	-0.608099	-0.179869	-0.343695	-0.044093	0.0450466	-0.343278	0.334607	-1.62521	-0.264405	0.289602	0.228871	0.572357	0.677746	0.139085	0.0366545	0.00199595	0.0138083	0.485924	0.514122	0.267498	0.124646	0.0206779	0.961027	1.42206e-07	0.00804944	0.392639	0.124896	0.855139	0.859674	0.19016
CDS00877-1	2296139	Cyclin-like F-box	F-box protein HRT3	18	-0.109673	-0.0788802	-0.0924783	0.157028	-0.346814	-0.0542693	-0.838253	-0.0105018	-0.284586	0.0653387	-1.22619	-1.16542	-1.03434	-1.06268	-1.56576	-1.09844	-0.187521	-0.00142227	-1.03867	-1.164	-0.846821	-1.06126	-1.37824	-1.09702	0.662631	0.735111	0.702709	0.455251	0.183539	0.80786	0.00401882	0.961944	0.236998	0.76297	7.89232e-05	2.39855e-05	0.00101867	9.27198e-05	7.8681e-05	0.000304736	0.46981	0.995338	0.00310171	0.000300015	0.0170424
CDS00882-1	2296153	Aldehyde/histidinol dehydrogenase	Histidine biosynthesis trifunctional protein	18	-0.202243	-0.154004	-0.287396	-0.225845	-0.363067	-0.132198	-0.646902	-0.177896	-0.268685	-0.141875	-0.68164	-0.409583	-0.418099	-0.375285	-1.11427	-0.498706	-0.353287	-0.18554	-0.328354	-0.224043	-0.0648129	-0.189745	-0.76098	-0.313166	0.33574	0.459423	0.163835	0.253884	0.0906741	0.50659	0.00463176	0.372888	0.172789	0.47324	0.0023389	0.0456934	0.0610845	0.0677806	9.74699e-05	0.030867	0.108763	0.405502	0.219247	0.387837	0.807963
CDS00887-1	2296164	FAD dependent oxidoreductase	D-amino-acid oxidase	19	-0.257168	-0.0145495	-0.215499	-0.0796816	-0.612011	0.00243723	-0.757155	-0.0524488	-0.534206	-0.0743824	-0.564488	-0.0719381	-0.210042	-0.0482027	-1.27051	-0.214777	-0.50291	0.0486348	-0.0615785	-0.120573	0.292867	-0.0968374	-0.767605	-0.263412	0.079408	0.913089	0.126093	0.532238	8.23679e-05	0.984855	2.39391e-06	0.684119	0.000191246	0.564633	0.000173558	0.571714	0.154152	0.706307	3.26593e-10	0.129813	0.00129316	0.726177	0.738322	0.443049	0.107446
CDS00892-1	2114926	Maf-like protein	Probable threonine--tRNA ligase, mitochondrial	18	-0.196801	-0.0772533	-0.228591	-0.109873	-0.445782	-0.205355	-0.722625	-0.169142	-0.318808	-0.213421	-0.736127	-0.388721	-0.726331	-0.525272	-1.01756	-0.598956	-0.492074	-0.222842	-0.244053	-0.165879	-0.234257	-0.30243	-0.525482	-0.376114	0.385771	0.713777	0.300166	0.581259	0.0590413	0.322638	0.0040499	0.409203	0.138029	0.300825	0.00268002	0.0639158	0.00501757	0.0158836	0.000745758	0.013586	0.0450734	0.334505	0.41218	0.534842	0.448322
CDS00893-1	2296175	NA	NA	7	0.0178377	0.0320965	-0.12766	-0.0374432	-0.228821	0.0859992	-0.218888	0.116243	-0.0751121	0.0443443	-0.29177	-0.0240196	-0.300456	0.1045	1.08601	0.511303	-0.211213	-0.0985399	-0.0805569	0.0745204	-0.0892426	0.20304	1.29723	0.609843	0.942911	0.897002	0.606289	0.874043	0.375942	0.715715	0.396792	0.618648	0.749879	0.851042	0.253782	0.91867	0.2649	0.652278	1.04504e-06	0.0275179	0.424858	0.715926	0.792429	0.805175	0.778823
CDS00896-1	2296183	Ribosomal protein S2	NA	20	0.0388093	-0.0872107	0.188812	0.173704	-0.314048	-0.409674	-0.294653	-0.148304	-0.0642653	-0.10339	0.158717	0.137193	-0.508002	-0.112596	-1.11105	-0.616208	-0.0447713	-0.177736	0.203488	0.314929	-0.463231	0.0651399	-1.06628	-0.438471	0.641924	0.307806	0.0175465	0.0260464	0.00033334	2.74863e-06	0.000740632	0.0742488	0.420893	0.20915	0.0466881	0.0798639	4.68182e-08	0.17008	1.66714e-22	2.18071e-10	0.60113	0.0524682	0.0320314	0.00181427	1.30057e-05
CDS00897-1	76901	Barwin-related endoglucanase	Putative endoglucanase type K	12	-0.00133441	-0.392188	-0.748487	-0.582425	-0.749098	-1.22484	-0.962432	-1.59032	-0.65211	-0.998751	-0.342148	-0.949472	-1.75339	-1.87791	-2.97104	-2.97018	-0.686763	-1.08003	0.344615	0.130558	-1.06663	-0.797882	-2.28427	-1.89016	0.993961	0.0266976	2.31722e-05	0.000988043	2.31752e-05	5.95224e-12	5.70721e-08	5.78599e-19	0.000220851	1.83963e-08	0.0524438	8.53324e-08	1.46655e-22	1.40689e-25	9.81062e-57	1.24093e-56	0.000106027	1.52861e-09	0.0918628	0.527372	2.57611e-07
CDS00912-1	2136940	Oxidoreductase FAD/NAD(P)-binding	NADH-cytochrome b5 reductase 2	18	-0.372416	-0.26957	0.2335	0.341645	-0.383613	-0.227993	-0.80508	-0.270161	-0.294672	-0.282763	-0.670692	-0.378024	-0.748645	-0.473136	-1.36618	-0.831817	-0.490439	-0.400945	-0.180254	0.022921	-0.258207	-0.0721905	-0.87574	-0.430872	0.000189564	0.0051948	0.00854824	5.1137e-05	0.000104845	0.0138975	4.95412e-14	0.00361927	0.00144999	0.00232814	4.49767e-11	4.76955e-05	4.987e-12	6.95957e-07	1.68677e-24	4.11812e-14	2.04716e-06	0.000117162	0.143115	0.847596	0.0446549
CDS00915-1	2296237	NA	Autophagy-related protein 14 [Pyricularia oryzae 70-15]	2	0.162443	0.0242612	0.177926	0.0931665	0.211158	0.0988261	0.644189	0.185991	0.245387	0.0576659	0.519568	0.0872663	0.240926	0.259827	1.01847	0.460374	0.194558	0.21009	0.325009	-0.122824	0.0463672	0.0497374	0.823914	0.250284	0.646549	0.943825	0.602838	0.769955	0.543236	0.761607	0.0458153	0.559293	0.4501	0.859486	0.107227	0.784054	0.496261	0.403775	0.00180561	0.154722	0.586265	0.550306	0.389044	0.754021	0.908767
CDS00922-1	2296256	Glycoside hydrolase 15-related	Uncharacterized protein C4H3.03c [Schizosaccharomyces pombe 972h-]	15	-0.0402024	-0.192226	0.0863386	0.0800778	-0.040208	-0.0435122	0.58275	-0.0332675	0.0455618	-0.0633794	0.501626	0.054946	-1.00908	-0.29287	0.165504	-0.424804	0.0871391	-0.227605	0.414487	0.282551	-1.09622	-0.0652648	0.0783649	-0.197199	0.869078	0.435547	0.707995	0.714738	0.867635	0.849609	0.00712877	0.883822	0.838221	0.781501	0.0197019	0.802553	0.00107832	0.216812	0.513912	0.1119	0.718356	0.390386	0.10539	0.332255	0.00119806
CDS00925-1	2296263	Ribosomal protein L37, mitochondrial	54S ribosomal protein L37, mitochondrial	17	-0.043472	0.102669	-0.186477	-0.140298	-0.479591	-0.30309	-1.14829	-0.522079	-0.609233	0.0526749	-0.547463	-0.286543	-0.500397	-0.333957	-1.28518	-0.383669	-0.482954	-0.1815	-0.0645093	-0.105043	-0.0174433	-0.152458	-0.802223	-0.20217	0.795289	0.526673	0.263269	0.383151	0.00607541	0.0673536	2.67052e-09	0.00205432	0.000354348	0.740544	0.00161566	0.078836	0.00509394	0.0433969	2.25338e-09	0.0278657	0.00675935	0.294603	0.757029	0.597522	0.934641
CDS00927-1	2296269	RNA recognition motif, RNP-1	Nuclear localization sequence-binding protein	8	0.0537623	-0.0864042	-0.246915	-0.211046	-0.0374205	-0.219662	-0.543012	-0.134224	-0.169507	-0.0316925	-0.4846	-0.214755	-0.364197	-0.469864	-1.01705	-0.45619	-0.112444	-0.0391798	-0.372156	-0.175576	-0.251753	-0.430684	-0.904607	-0.41701	0.724418	0.613883	0.112411	0.201134	0.807004	0.193908	0.00121477	0.417411	0.252928	0.845104	0.00280104	0.192879	0.0284502	0.00714778	7.41518e-07	0.0161375	0.479031	0.827224	0.0490809	0.392898	0.191228
CDS00930-1	2296279	NA	NA	14	0.745835	0.237208	0.609862	0.314458	0.761379	0.436559	1.53884	1.01123	0.912876	0.452794	1.80838	1.21643	0.581301	1.05313	0.516314	1.19653	0.976566	0.670475	0.831812	0.545953	-0.395266	0.382655	-0.460252	0.52606	0.0196434	0.575624	0.0548997	0.421518	0.0159908	0.264537	7.05793e-08	0.00416806	0.00197014	0.242111	4.38926e-11	0.000317133	0.0804894	0.00247239	0.148138	0.000965445	0.00176732	0.102858	0.00399769	0.179174	0.25153
CDS00936-1	110475	NA	NA	4	0.413265	0.628531	0.0353875	0.000195156	0.697345	0.710503	0.910205	0.906404	0.634294	0.718185	0.382731	0.686416	0.975243	0.793209	1.29345	1.375	0.603668	0.717666	-0.220937	-0.0312502	0.371575	0.075543	0.689784	0.657331	2.46333e-05	5.1576e-10	0.727083	0.998543	6.04909e-14	1.92642e-13	6.49935e-24	3.03965e-22	1.31535e-12	6.9099e-14	6.33268e-05	5.20518e-13	9.34817e-27	4.22353e-17	8.68681e-46	2.02712e-50	3.52359e-10	7.14644e-12	0.0351365	0.777592	0.000223884
CDS00940-1	2296300	Haem peroxidase, plant/fungal/bacterial	Uncharacterized protein YGR266W [Saccharomyces cerevisiae S288C]	17	0.0426523	0.123823	-0.24639	-0.057208	-0.3735	-0.202266	-0.655517	-0.260119	-0.330532	-0.0214461	-0.0913291	0.0404984	-1.17276	-0.301912	-1.4669	-0.557635	-0.0660902	-0.0802378	-0.025239	0.120736	-1.10667	-0.221674	-1.40081	-0.477397	0.878878	0.62637	0.389121	0.817408	0.214216	0.437633	0.0407527	0.320794	0.234891	0.931582	0.742308	0.867707	0.00172064	0.248187	0.000914065	0.0646688	0.819879	0.775194	0.938847	0.698565	0.00745414
CDS00949-1	2296328	Homeobox	NA	20	0.18775	-0.000180857	-0.122626	0.0350717	-0.214885	-0.222629	-0.176268	-0.0390146	-0.0478446	0.0276524	0.0259416	0.0453308	-0.826134	0.0271645	-0.947747	-0.491995	0.125247	-0.157834	-0.0993053	0.203164	-0.951381	0.184998	-1.07299	-0.334162	0.450787	0.999393	0.631073	0.874583	0.419512	0.351185	0.505184	0.864747	0.843042	0.902512	0.916822	0.837799	0.0085827	0.903548	0.00709413	0.0702455	0.624154	0.545639	0.729701	0.481462	0.00596358
CDS00975-1	2296395	Major facilitator superfamily MFS-1	General alpha-glucoside permease [Schizosaccharomyces pombe 972h-]	5	0.366283	0.450748	0.151628	0.153615	0.56296	0.685557	0.725919	0.764052	0.434724	0.607838	0.363533	0.629149	0.930444	0.779233	1.28977	1.27441	0.586635	0.738163	-0.223102	-0.109014	0.343808	0.0410696	0.703133	0.536242	0.154428	0.0790075	0.558494	0.547525	0.0221614	0.00387824	0.00248145	0.00105182	0.0672797	0.010927	0.145206	0.00730005	8.6472e-05	0.000733104	4.39189e-08	2.19711e-08	0.019342	0.00401089	0.412833	0.688035	0.187723
CDS00982-1	2028011	Zinc finger, C2H2-type	Zinc finger transcription factor ace1	7	-0.0218458	0.0705198	0.044933	0.0350024	0.110187	0.0150948	-0.0822477	0.046022	0.0646657	0.024279	-0.151213	0.027513	0.193119	0.325806	1.21081	0.567861	-0.00820787	-0.0347039	-0.143005	0.0622169	0.201327	0.36051	1.21902	0.602565	0.898541	0.700193	0.78392	0.839766	0.505316	0.932387	0.631908	0.793487	0.680681	0.890384	0.37338	0.873702	0.247348	0.0489404	4.52368e-16	0.000862677	0.962268	0.861759	0.471908	0.778741	0.305055
CDS00983-1	2296424	MIR motif	Dolichyl-phosphate-mannose--protein mannosyltransferase 4	4	0.296033	0.487009	0.361516	0.286196	0.699559	0.813956	0.988032	0.913559	0.638981	0.716454	0.505225	0.659562	0.927894	0.85291	1.36678	1.44516	0.550138	0.714015	-0.0449129	-0.0544529	0.377756	0.138895	0.816642	0.731145	0.0953266	0.0056306	0.0336295	0.0962183	2.04225e-05	4.13109e-07	3.57141e-10	6.81995e-09	4.97002e-05	9.98513e-06	0.00236773	4.36103e-05	9.91802e-09	6.61726e-08	8.5371e-18	5.72105e-21	0.00138724	5.95757e-05	0.806584	0.77184	0.0353631
CDS00992-1	2296450	Cytochrome c1	Cytochrome c1, heme protein, mitochondrial	8	-0.18319	-0.196951	0.0450001	-0.0888739	-0.129846	-0.260301	-0.781822	-0.397868	-0.0818279	-0.233256	-0.777985	-0.489678	-0.481567	-0.517272	-1.00878	-0.490683	-0.340784	-0.26967	-0.437201	-0.220008	-0.140782	-0.247602	-0.667999	-0.221013	0.111153	0.111438	0.686715	0.45406	0.253853	0.0327808	8.85515e-11	0.00124887	0.461123	0.0540829	6.25593e-11	7.00248e-05	4.99784e-05	3.31623e-05	1.3258e-14	0.00016273	0.00365698	0.0364045	0.00168224	0.141818	0.31098
CDS00995-1	2137000	FMN-dependent alpha-hydroxy acid dehydrogenase	Uncharacterized lactate 2-monooxygenase PB1A11.03 [Schizosaccharomyces pombe 972h-]	17	-0.300335	-0.242044	-0.321029	-0.221637	-0.668106	-0.370528	-0.844577	-0.564644	-0.553166	-0.240349	-0.51429	-0.479868	-0.425022	-0.623944	-1.48454	-1.0782	-0.503641	-0.269993	-0.0106482	-0.209875	0.0786197	-0.353951	-0.980896	-0.80821	0.0593452	0.0911417	0.0380812	0.101046	7.85815e-05	0.00879364	1.57003e-06	0.000106138	0.00035708	0.0800739	0.00134097	0.000658998	0.010234	1.93489e-05	9.36714e-11	7.26987e-10	0.00275706	0.075681	0.956901	0.236157	0.696056
CDS01005-1	2296486	NA	NA	1	0.332786	0.226438	0.0114454	0.018691	0.0513715	0.216707	-0.524394	0.0482194	0.0166412	0.233063	0.36465	0.252433	0.709159	0.587283	1.05919	0.494007	-0.0378005	0.153267	0.40245	0.0991659	0.74696	0.434015	1.09699	0.34074	0.131628	0.281959	0.959718	0.927712	0.823218	0.286247	0.0432336	0.817017	0.938982	0.246585	0.087036	0.201043	0.000731158	0.00186564	3.99639e-07	0.0159872	0.874977	0.497874	0.11807	0.688221	0.00338672
CDS01033-1	110532	HSP20-like chaperone	30 kDa heat shock protein [Neurospora crassa OR74A]	9	-0.118877	0.506558	-0.429322	-0.114523	0.166645	0.569939	-0.352447	0.665953	0.134298	0.411295	-0.58813	0.791097	-1.20102	-0.391507	-1.24399	-0.174082	-0.0590098	0.779028	-0.52912	0.012069	-1.14201	-1.17054	-1.18498	-0.95311	0.433133	0.00118682	0.00476936	0.468985	0.267188	0.000231528	0.0206472	1.56995e-05	0.368459	0.00811763	0.000119039	2.44573e-07	4.38288e-14	0.0150718	2.0229e-14	0.284217	0.697314	6.17733e-07	0.00273025	0.945617	3.51554e-10
CDS01048-1	45081	NA	NA	1	0.135266	0.265588	-0.389382	-0.668858	0.0907445	0.103658	0.312297	-0.0393042	-0.107424	-0.0890479	0.111509	-0.158041	2.00897	1.00708	0.780888	0.883453	-0.0319419	0.0979685	0.143451	-0.25601	2.04091	0.909109	0.81283	0.785485	0.623568	0.239254	0.188004	0.00871767	0.741429	0.643701	0.237514	0.863587	0.687951	0.699166	0.677389	0.491154	8.86553e-21	1.97517e-07	0.00302323	2.16129e-05	0.912098	0.691055	0.65339	0.364118	1.53026e-13
CDS01052-1	2313737	NA	NA	1	0.506579	1.36102	0.434204	0.263172	-0.21689	0.58254	0.925773	0.49432	0.0175817	0.418331	1.95014	2.58732	2.39406	2.75398	2.94867	2.5005	0.190664	0.77587	1.75948	1.81145	2.20339	1.97811	2.758	1.72463	0.000512869	3.21213e-24	0.00266507	0.0590421	0.159291	2.34176e-05	5.60665e-11	0.000347197	0.904607	0.00255987	2.63418e-47	1.06383e-89	6.29136e-71	1.72199e-101	7.93668e-108	3.0098e-82	0.205056	3.12023e-08	3.22717e-28	2.74318e-33	1.59002e-43
CDS01064-1	2313746	Zinc finger, C2H2-type	NA	15	0.274922	0.27569	0.334639	0.223977	0.346772	0.102138	1.85033	0.426297	0.448069	0.114463	1.15451	0.520288	-0.548852	0.181796	-0.260804	-0.00747651	0.546627	0.119034	0.607888	0.401254	-1.09548	0.062762	-0.807431	-0.126511	0.24718	0.290053	0.142292	0.365249	0.135343	0.693584	3.32487e-22	0.0787416	0.0382197	0.655423	1.24429e-08	0.0265172	0.0551177	0.468932	0.366004	0.979005	0.0173198	0.677641	0.00770104	0.185097	0.0003232
CDS01071-1	2088766	Basic helix-loop-helix dimerisation region bHLH	NA	2	0.127186	0.1837	0.0975172	0.116676	0.14869	0.0902905	1.08583	0.166186	0.202883	0.0126823	0.49918	0.189006	0.0549379	0.163311	1.01205	0.430643	0.130752	-0.0740202	0.368428	0.263027	-0.0758144	0.237332	0.881296	0.504663	0.459702	0.250771	0.56042	0.444374	0.380495	0.564584	1.26421e-13	0.279609	0.19985	0.935947	0.00142899	0.208837	0.756292	0.283875	1.50542e-10	0.0058797	0.453708	0.679542	0.0463317	0.178555	0.708173
CDS01079-1	2052748	NA	NA	17	0.228108	0.270661	-0.200278	-0.0100019	-0.397033	-0.284167	-0.806239	-0.401742	-0.478115	0.163871	0.0594446	0.126413	-1.05363	-0.262457	-0.721837	-0.461172	-0.250524	-0.186225	0.309969	0.312638	-0.803104	-0.076232	-0.471313	-0.274947	0.277175	0.196112	0.34856	0.961778	0.0706541	0.187218	0.000442213	0.0643609	0.0260608	0.42905	0.776417	0.540408	1.2465e-05	0.220658	0.00268521	0.0423981	0.254393	0.405533	0.212621	0.21475	0.00361852
CDS01080-1	2296687	Protein of unknown function DUF846, eukaryotic	Golgi apparatus membrane protein TVP23 [Podospora anserina S mat+]	4	0.3955	0.55604	0.259885	0.190561	0.835769	0.839236	1.25669	0.954662	0.804605	0.785839	0.822836	0.890143	1.22763	1.04361	1.60196	1.71285	0.719962	0.895629	0.102874	-0.00548601	0.507668	0.147984	0.881996	0.817217	0.00107901	7.5439e-06	0.030735	0.12672	4.21376e-13	1.24156e-12	2.66108e-29	2.84354e-16	9.74739e-13	3.07816e-11	6.07497e-13	2.00693e-14	2.13247e-27	1.97598e-19	7.03087e-46	1.54992e-51	1.0673e-09	3.84545e-13	0.421106	0.967133	6.31749e-05
CDS01086-1	2313755	NA	NA	6	-0.0870691	0.0203936	0.00759372	-0.024481	0.0101066	0.0728867	0.100477	0.237198	0.0572738	0.0505727	0.118198	0.242683	0.473328	0.395091	1.3357	0.878202	-0.00275971	0.183686	0.120958	0.0589971	0.476088	0.211405	1.33846	0.694515	0.555083	0.8931	0.957089	0.86565	0.943927	0.615844	0.478523	0.092128	0.672854	0.726888	0.394261	0.0799603	0.00054197	0.0038816	1.32969e-25	8.48076e-11	0.98506	0.236472	0.460702	0.729884	0.00336394
CDS01088-1	2313757	Rad51, C-terminal	DNA repair protein rhp51	7	0.0509227	0.135819	0.0440964	0.114815	0.139728	0.189145	-0.166905	0.208651	-0.0161068	0.032072	-0.104375	0.0408906	0.129788	0.117947	0.957366	0.655412	-0.0472966	-0.00231323	-0.0570787	0.0432038	0.177084	0.12026	1.00466	0.657726	0.722621	0.335277	0.751504	0.390197	0.317482	0.160258	0.259255	0.118231	0.905375	0.815491	0.465164	0.762141	0.365348	0.38069	3.85498e-13	6.4123e-07	0.749652	0.987964	0.734852	0.800246	0.294519
CDS01097-2	2296735	Pleckstrin-like	CCR4-NOT transcriptional complex subunit CAF120	1	0.068854	0.199843	0.186249	0.166586	0.121982	0.102948	0.228328	0.303451	0.117056	0.250017	0.0564702	0.43775	0.638309	0.791609	1.17832	0.807953	0.148506	0.256026	-0.0920359	0.181724	0.489803	0.535583	1.02981	0.551927	0.851951	0.581871	0.593871	0.627309	0.735638	0.772168	0.5197	0.372514	0.730361	0.465996	0.874587	0.179999	0.0584422	0.0109249	0.000295772	0.0147717	0.687262	0.501405	0.823649	0.655916	0.215418
CDS01099-1	2088816	Oligosaccharyl transferase, STT3 subunit	Dolichyl-diphosphooligosaccharide--protein glycosyltransferase subunit stt3	4	0.469729	0.682409	0.228544	0.185977	0.847274	0.896775	1.07808	1.07078	0.819573	0.868661	0.569862	0.823159	1.30618	1.07536	1.59919	1.76271	0.723178	0.877757	-0.153316	-0.0545986	0.582997	0.197603	0.876009	0.884953	0.00120767	3.61689e-06	0.11933	0.220959	4.16211e-10	7.75715e-11	2.47393e-16	1.2827e-15	2.93255e-10	2.71917e-10	4.04806e-05	1.72812e-09	8.89831e-24	6.25351e-16	1.28889e-34	7.12633e-43	2.94016e-07	4.48216e-09	0.306542	0.725884	3.90182e-05
CDS01105-1	2054249	Shikimate kinase	Probable gluconokinase	9	0.12983	0.0154743	-0.0486826	-0.139644	0.0917565	-0.190336	0.349854	-0.329445	0.133477	-0.172421	0.365558	0.15426	-0.0942782	-0.150578	1.21618	-0.143736	0.125868	0.00851378	0.23969	0.145746	-0.220146	-0.159092	1.09032	-0.15225	0.141408	0.878663	0.581037	0.156388	0.296642	0.0606127	3.88659e-05	0.00144542	0.111187	0.0859036	1.22974e-05	0.100694	0.30683	0.130151	8.94179e-51	0.17845	0.158693	0.936527	0.0143566	0.217485	0.0367132
CDS01114-1	2296776	NA	Uncharacterized protein C23C11.06c [Schizosaccharomyces pombe 972h-]	5	0.398367	0.332517	0.409872	0.452263	0.801285	0.575923	1.2102	0.621547	0.669272	0.456943	0.615689	0.520257	0.996639	0.874124	1.25262	1.06725	0.703394	0.568107	-0.0877052	-0.04785	0.293245	0.306017	0.549226	0.49914	0.275391	0.357441	0.246316	0.174509	0.0178298	0.083714	0.000151401	0.058665	0.0411315	0.175769	0.0716823	0.113577	0.00293492	0.00528989	0.000213743	0.000988284	0.0451622	0.119572	0.81211	0.902374	0.418803
CDS01123-1	2313775	NA	Translocation protein sec66 [Schizosaccharomyces pombe 972h-]	4	0.554179	0.698956	0.214467	0.229629	1.02751	1.09195	1.42043	1.27696	0.979557	1.02493	0.839801	1.03036	1.57443	1.32675	2.01414	2.1257	0.922734	1.12795	-0.082933	-0.0975916	0.651698	0.198799	1.0914	0.997746	1.54708e-09	1.35162e-13	0.0208677	0.0164102	3.13782e-31	1.18462e-33	2.11922e-60	1.61728e-46	2.57019e-29	9.13301e-30	2.93987e-21	2.12844e-30	9.21111e-74	2.48874e-50	6.44932e-121	2.35343e-131	9.677e-25	1.11214e-33	0.401574	0.336543	1.84964e-11
CDS01130-1	2296807	Zinc finger, C2H2-type	C2H2 finger domain transcription factor sebA	2	0.27183	0.0694556	0.212205	0.15181	0.315781	0.0607357	0.792076	0.20741	0.257546	0.16697	0.857324	0.356541	0.239209	0.368983	1.43762	0.301585	0.305558	-0.0853024	0.551766	0.441843	-0.0663496	0.454285	1.13206	0.386887	0.100925	0.656433	0.191143	0.294155	0.052343	0.686424	1.49517e-07	0.15439	0.0967383	0.254073	5.12872e-09	0.0106279	0.157145	0.0086197	1.03875e-22	0.048593	0.0674378	0.618828	0.00121729	0.0163227	0.727131
CDS01139-1	2051606	Major facilitator superfamily	MFS-type transporter pynF	11	1.09555	-0.0498538	0.550443	0.436817	1.05186	-0.0758606	1.75136	0.423647	1.24369	0.298044	1.82198	0.530927	-0.936064	-0.342177	-0.611608	-0.607056	1.38785	0.409489	0.43413	0.121438	-2.32391	-0.751665	-1.99946	-1.01654	0.0779457	0.938401	0.403119	0.428542	0.08994	0.902906	0.00208251	0.450821	0.0316789	0.60327	0.00108948	0.327656	0.328654	0.59615	0.523315	0.422679	0.0214521	0.51022	0.423704	0.854444	0.0143878
CDS01148-1	2296854	Microsomal signal peptidase 25 kDa subunit	Signal peptidase complex subunit SPC2	5	0.326461	0.493039	-0.030396	0.059976	0.463237	0.614908	0.569692	0.616858	0.377279	0.605105	0.454971	0.715694	1.12751	0.929023	1.30295	1.41015	0.571176	0.770486	-0.116205	-0.0547926	0.556331	0.158537	0.731774	0.639661	0.0032535	2.15292e-05	0.7892	0.611241	1.79266e-05	3.00957e-08	9.21656e-08	2.38249e-08	0.000320956	4.36657e-08	1.94551e-05	3.24329e-11	1.90985e-28	2.15077e-18	1.87993e-36	5.92782e-41	1.41436e-07	3.26284e-11	0.328067	0.659913	1.23526e-06
CDS01152-1	2296861	NA	Nucleotide exchange factor SIL1	4	0.53187	0.924487	1.57627	1.23708	1.95196	2.18972	2.67185	2.70812	1.587	1.70974	2.04006	2.73877	3.3669	2.92902	3.90865	3.77033	2.48416	2.86131	-0.444099	-0.12254	0.882744	0.0677015	1.42449	0.909013	0.0962486	0.0119961	3.28532e-09	0.000189944	4.87101e-14	2.59755e-13	5.59806e-28	2.26299e-21	9.67714e-10	5.42267e-08	9.37191e-16	3.25827e-22	2.38709e-46	1.28964e-25	3.70236e-63	2.25416e-43	2.60719e-23	2.25108e-22	0.0301456	0.579186	1.16475e-06
CDS01158-1	2296873	Thioredoxin-like fold	Monothiol glutaredoxin-7	6	0.1365	0.183158	-0.0188895	-0.0238478	0.189176	0.101016	0.420335	0.238234	0.20728	0.184431	0.236688	0.261654	0.404365	0.317795	1.05561	0.56316	0.202031	0.0732814	0.0346576	0.188372	0.202334	0.244514	0.853584	0.489879	0.488889	0.37874	0.923426	0.906668	0.327779	0.619293	0.0237883	0.226463	0.254202	0.35291	0.207556	0.174333	0.0338128	0.0984668	4.86716e-09	0.00447577	0.306871	0.746099	0.872975	0.443621	0.35585
CDS01160-1	2296875	NA	NA	18	-0.0630693	0.133245	-0.22076	-0.0286799	-0.301424	-0.0794887	-0.834919	-0.273144	-0.411658	-0.0057931	-0.561989	-0.122942	-0.432472	-0.263306	-1.01288	-0.292169	-0.364457	-0.0963209	-0.197531	-0.0266214	-0.0680145	-0.166985	-0.648427	-0.195848	0.578134	0.241517	0.0507365	0.795652	0.00995981	0.485614	1.35948e-10	0.0199435	0.000248445	0.958666	2.86188e-06	0.273622	0.000435829	0.023415	1.45832e-11	0.0206852	0.00268424	0.442065	0.170485	0.850947	0.642517
CDS01170-1	63778	Zinc finger, C2H2-type	NA	12	0.0675895	-0.0760439	-0.233301	-0.10367	-0.0755981	-0.391936	-0.170219	-0.391976	-0.0681174	-0.281213	-0.199971	-0.522423	-0.959835	-0.667638	-1.49432	-1.29316	-0.162178	-0.3854	-0.037793	-0.137023	-0.797657	-0.282238	-1.33214	-0.907755	0.6147	0.574832	0.0890553	0.419894	0.578923	0.00469146	0.219861	0.00444541	0.596057	0.0367063	0.142558	0.000163817	1.12956e-08	3.62109e-06	9.30067e-13	1.99391e-12	0.253247	0.0119412	0.816217	0.442918	2.69078e-05
CDS01171-1	2296904	NA	NA	15	1.24772	0.0117211	1.19415	-0.163045	1.31929	-0.502908	6.75875	-0.213365	1.78283	-0.0865545	3.81884	-0.827245	0.331487	-0.279634	1.9724	-0.860015	1.55227	-0.2115	2.26658	-0.615745	-1.22078	-0.0681342	0.420131	-0.648515	0.0534544	0.983744	0.0601582	0.769903	0.0376612	0.415821	3.71908e-42	0.710459	0.00204698	0.876735	1.82529e-13	0.201447	0.665868	0.627056	0.00142124	0.241033	0.0132004	0.743984	1.49775e-06	0.441904	0.0972871
CDS01187-1	2296934	Mitochondrial substrate carrier	Mitochondrial glycine transporter	17	0.107624	0.22863	-0.321461	-0.15011	-0.340771	-0.363943	-1.35545	-0.757241	-0.825133	0.0135624	-0.503214	-0.297287	-0.601708	-0.543235	-1.22912	-0.647628	-0.458085	-0.270631	-0.0451291	-0.0266561	-0.143622	-0.272604	-0.771038	-0.376997	0.668921	0.310743	0.215361	0.508017	0.197327	0.121605	1.67607e-05	0.00209865	0.0022479	0.951896	0.0584467	0.196024	0.0322837	0.0228408	0.000265207	0.0112505	0.0955469	0.273511	0.888197	0.925041	0.666865
CDS01194-1	2296946	UAA transporter	UDP-N-acetylglucosamine transporter yea4 [Schizosaccharomyces pombe 972h-]	4	0.214594	0.261176	0.173393	0.197283	0.49855	0.557553	0.623801	0.662781	0.443783	0.344869	0.320723	0.527356	0.603887	0.634159	1.12912	1.07109	0.35101	0.494344	-0.0302876	0.0330114	0.252877	0.139814	0.778111	0.576746	0.215421	0.155185	0.305259	0.259402	0.00226634	0.000889267	9.91504e-05	5.34913e-05	0.00448931	0.0459942	0.0518219	0.00139243	0.000232777	0.000104977	1.16716e-12	4.68063e-11	0.0406047	0.00775945	0.871108	0.867735	0.173783
CDS01197-1	2141997	NA	NA	17	0.200435	0.204053	-0.250721	0.0233976	-0.225819	-0.148651	-1.21372	-0.221958	-0.444522	-0.0341909	-0.60255	-0.124215	-0.611742	-0.289776	-1.09415	-0.444248	-0.304414	0.0149215	-0.298136	-0.139137	-0.307328	-0.304698	-0.789741	-0.45917	0.535735	0.516293	0.461762	0.939116	0.515189	0.646091	0.00530838	0.496587	0.188913	0.913336	0.0999116	0.692603	0.114626	0.376136	0.0209388	0.229549	0.401143	0.96559	0.494341	0.723009	0.498867
CDS01205-1	2296965	Histidinol dehydrogenase	Uncharacterized trans-sulfuration enzyme YHR112C [Saccharomyces cerevisiae S288C]	19	-0.34767	-0.0912764	-0.516057	-0.192295	-0.741153	-0.243666	-1.44383	-0.335038	-0.721439	-0.109725	-0.964467	-0.644548	-0.685686	-0.374171	-1.06109	-0.427007	-0.84145	-0.358886	-0.123016	-0.285663	0.155764	-0.0152851	-0.219636	-0.0681207	0.173858	0.644574	0.0433143	0.311452	0.00717514	0.213955	1.15589e-05	0.0911802	0.00450999	0.563366	0.000644625	0.00181904	0.0145105	0.0587436	0.00151953	0.0494905	0.0038755	0.105593	0.729796	0.276732	0.660343
CDS01206-1	2296969	NA	NA	17	-0.0566501	0.0499129	-0.323887	-0.195676	-0.533943	-0.310931	-0.522448	-0.431216	-0.481957	-0.0125158	-0.239953	-0.217698	-0.696603	-0.278552	-1.3378	-0.703512	-0.329481	-0.223078	0.0895281	0.0053799	-0.367122	-0.0554737	-1.00832	-0.480433	0.805259	0.809434	0.165872	0.337794	0.032487	0.144802	0.0362544	0.0468843	0.0366749	0.950226	0.296989	0.287313	0.0089012	0.182276	7.97863e-05	0.00460239	0.180671	0.334468	0.750103	0.98364	0.238476
CDS01218-1	2107169	NA	NA	4	0.634523	0.24594	0.36225	0.127121	0.774128	0.819356	1.63041	1.02139	0.838286	0.713798	1.12091	1.14303	1.84605	1.17138	2.44179	2.18156	1.23622	1.27317	-0.115304	-0.130139	0.609837	-0.101783	1.20557	0.908388	0.0424373	0.49207	0.254647	0.711346	0.0105926	0.00822302	1.68557e-09	0.00063493	0.00331344	0.0227225	7.61952e-05	7.93852e-05	5.80398e-12	5.52165e-05	8.13646e-21	6.80965e-16	1.85243e-05	4.40037e-05	0.684803	0.67534	0.0233404
CDS01220-1	2297004	ATPase, F0 complex, subunit B, mitochondrial	ATP synthase subunit 4, mitochondrial	18	-0.311204	-0.18502	0.0934917	0.00129427	-0.313839	-0.133302	-0.558852	-0.219826	-0.198281	-0.209558	-0.54699	-0.402548	-0.349932	-0.378846	-1.01673	-0.426825	-0.44872	-0.264342	-0.0982698	-0.138205	0.0987881	-0.114504	-0.568008	-0.162483	0.00070097	0.0417851	0.300334	0.98849	0.000607726	0.139628	1.41715e-09	0.0149952	0.028388	0.020323	2.61818e-09	8.79607e-06	0.000146397	3.0213e-05	6.61016e-26	3.5632e-06	1.23379e-06	0.00404812	0.359418	0.193119	0.357991
CDS01230-1-a	2089049	Staphylococcal nuclease (SNase-like)	Probable endonuclease LCL3 [Podospora anserina S mat+]	17	-0.1423	0.0592912	-0.286548	-0.0648207	-0.652994	-0.116202	-1.03321	-0.244051	-0.652565	0.154434	-0.593737	-0.0921901	-0.362249	-0.0275435	-0.954957	-0.365179	-0.570473	-0.101662	-0.0232646	0.00947175	0.208223	0.0741183	-0.384484	-0.263517	0.408838	0.711647	0.0944299	0.679477	0.00037519	0.467298	1.34259e-07	0.131234	0.000187778	0.317778	0.000888734	0.557367	0.0435265	0.861099	5.62741e-06	0.0343829	0.00208892	0.549305	0.914777	0.960793	0.339638
CDS01232-1	2297038	Zinc finger, C2H2-type	NA	14	0.438907	0.234715	0.446105	0.343715	0.631366	0.175538	1.51343	0.643395	0.653187	0.264649	1.54627	0.835711	0.740927	0.842492	0.741068	0.493724	0.796088	0.223907	0.750182	0.611804	-0.0551608	0.618585	-0.0550205	0.269817	0.0332876	0.228392	0.0256308	0.0563287	0.00140524	0.354751	6.32786e-18	0.000218711	0.00047953	0.15299	3.09885e-19	5.296e-07	0.000188944	5.11949e-07	0.000410548	0.00935089	5.22572e-05	0.279478	5.9476e-05	0.0042029	0.793835
CDS01240-1	2313825	NA	NA	11	0.263537	0.0358471	-0.0630834	-0.0186297	0.235184	0.0102601	0.674577	0.0564553	0.191318	0.0461737	0.722491	0.121181	-0.396449	-0.0458734	-0.690106	-0.699813	0.370005	-0.0931414	0.352487	0.214322	-0.766454	0.0472679	-1.06011	-0.606672	0.128635	0.831184	0.723284	0.907315	0.172831	0.949722	2.78616e-05	0.724988	0.244108	0.773516	4.23438e-06	0.43711	0.047758	0.77706	0.0028483	0.00055874	0.032053	0.610931	0.0500617	0.287276	0.000455295
CDS01247-1	2297070	General substrate transporter	Probable inorganic phosphate transporter 1-6	6	0.234043	0.0355604	0.210066	0.0587839	0.395644	-0.0383221	1.26871	0.048526	0.38787	0.0373812	0.57596	0.154253	1.06033	0.732997	0.558919	0.6983	0.523092	0.0323808	0.0528686	0.121872	0.537239	0.700617	0.0358272	0.66592	0.605649	0.948235	0.633945	0.908174	0.364146	0.942703	0.000947466	0.925696	0.3473	0.942731	0.165393	0.757436	0.00822793	0.106847	0.223869	0.155045	0.230881	0.955852	0.908746	0.84918	0.231204
CDS01254-1	114482	Cytochrome b5	Cytochrome b2, mitochondrial	12	0.0551197	-0.186976	0.14675	-0.0297127	-0.235434	-0.613464	-0.629849	-0.616039	-0.250148	-0.289728	-0.255463	-0.422099	-0.202779	-0.504963	-1.01103	-0.911554	-0.0349093	-0.273636	-0.220554	-0.148463	-0.16787	-0.231327	-0.976122	-0.637918	0.813916	0.434347	0.511267	0.891597	0.336198	0.0145381	0.0180379	0.0135488	0.276841	0.212751	0.28754	0.0719096	0.416863	0.0360234	0.00188884	0.00172301	0.885171	0.291412	0.431958	0.621346	0.561176
CDS01260-1	110640	Globin-like	NA	18	-0.52061	-0.773663	0.0372175	0.192033	-0.770212	-0.572379	-1.19905	-0.518771	-0.660751	-0.47591	-1.03535	-0.866386	-1.88354	-1.00834	-3.88078	-1.62783	-0.899456	-0.794164	-0.135895	-0.0722225	-0.984081	-0.214176	-2.98132	-0.833666	0.0128463	0.000108975	0.852373	0.310593	0.00027839	0.00342918	5.22854e-08	0.0077523	0.00130218	0.0143335	1.37609e-06	1.11208e-05	1.0619e-14	4.56707e-07	1.20238e-22	5.33983e-14	3.4565e-05	9.78477e-05	0.59664	0.760528	0.000474894
CDS01261-1	106343	NAD(P)-binding	Aldehyde reductase 2	3	-0.0106404	-0.00407672	0.809707	0.458278	-0.0626328	-0.202012	1.36219	0.133878	-0.00785833	-0.0488399	0.237681	-0.327129	0.0663108	-0.100539	1.80435	1.48644	0.477516	-0.936206	-0.239834	0.609077	-0.411205	0.835666	1.32684	2.42265	0.991997	0.99543	0.359555	0.458127	0.952921	0.776448	0.101434	0.839933	0.993586	0.943118	0.807489	0.64527	0.95016	0.88344	0.0301267	0.00908319	0.625059	0.324219	0.823483	0.562079	0.721415
CDS01262-1	63965	Glutamine synthetase, beta-Grasp	Glutamine synthetase	6	0.138329	0.0518951	0.304315	0.04466	0.274905	0.100338	1.02507	0.139276	0.256559	0.0925128	0.606287	0.387097	0.536561	0.140893	1.31915	0.496037	0.307264	0.172861	0.299024	0.214236	0.229298	-0.0319677	1.01188	0.323175	0.174251	0.610813	0.00154733	0.642584	0.00522988	0.302742	4.33654e-31	0.147575	0.00610795	0.339104	4.16909e-11	2.02899e-05	2.65252e-08	0.139527	1.82911e-48	2.52673e-07	0.0021694	0.100813	0.0047445	0.0598524	0.0368945
CDS01263-1	2297116	NAD-dependent epimerase/dehydratase	UDP-glucose 4-epimerase	10	0.059238	0.0626938	0.0432334	0.307428	-0.403471	-0.176744	-0.784402	-0.00582476	-0.312238	-0.0169274	-1.99408	-1.60267	-2.47628	-1.92473	-1.11584	-1.50813	-0.0697535	0.13588	-1.92432	-1.73855	-2.40652	-2.06061	-1.04608	-1.64401	0.753939	0.729126	0.814295	0.0638309	0.0468907	0.332116	0.000354531	0.973627	0.0966725	0.923455	2.91029e-12	2.23535e-11	1.60632e-12	2.41092e-13	2.28488e-05	9.29333e-09	0.721699	0.469674	4.89875e-10	1.00811e-10	7.84469e-11
CDS01266-1	2297118	NA	NA	1	0.45029	0.420125	0.183089	-0.547384	0.385799	0.156852	0.761008	0.0800993	0.173256	0.0710747	1.6278	1.30226	2.26454	1.54321	3.1601	1.72682	0.679986	0.287844	0.947818	1.01442	1.58456	1.25537	2.48011	1.43898	0.0647811	0.0309243	0.458692	0.0105307	0.113653	0.424034	0.00101623	0.684926	0.469129	0.718717	6.79149e-15	4.94255e-14	9.47364e-29	1.9626e-19	6.95617e-58	2.46477e-23	0.00435862	0.16295	5.05184e-05	2.3257e-06	4.51685e-12
CDS01271-1	44996	2Fe-2S ferredoxin, iron-sulphur binding site	NA	4	0.445237	0.479382	0.825755	0.518797	1.36867	1.27504	2.45692	1.39592	1.247	1.04058	1.7662	1.45311	2.03334	1.64227	2.28099	2.52739	1.58214	1.60487	0.184057	-0.151758	0.451192	0.0374034	0.698848	0.922518	0.0035304	0.00210525	1.31423e-08	0.000557022	3.29369e-22	4.75429e-19	3.16944e-74	6.41369e-23	4.40287e-19	6.84157e-13	1.01099e-37	3.98408e-25	2.3044e-49	6.53198e-32	2.26359e-61	1.7701e-76	2.69489e-29	1.1552e-28	0.211459	0.322709	0.00220307
CDS01272-1-b	2297125	Protein kinase, core	NA	2	0.00347596	0.0388094	0.328327	0.15763	0.139843	0.121737	0.686302	0.147226	0.226869	0.0811893	0.438868	0.0197204	0.483473	0.258531	1.10488	0.735215	0.335359	0.182801	0.103509	-0.16308	0.148115	0.0757306	0.769521	0.552414	0.991123	0.893011	0.248948	0.551905	0.642187	0.655463	0.0122853	0.585533	0.415772	0.76599	0.116464	0.942067	0.0949737	0.323927	5.99427e-05	0.0045355	0.259717	0.538649	0.745078	0.625197	0.650741
CDS01273-1	2297126	NA	NA	3	0.0803016	-0.0856284	0.115865	0.0397682	-0.0467767	-0.0816951	-0.0778012	-0.0702096	0.0670417	-0.197683	0.141753	-0.554163	-0.177339	0.0873944	1.43979	0.300167	-0.0594999	-0.503346	0.201253	-0.0508172	-0.117839	0.59074	1.49929	0.803513	0.583007	0.548926	0.425659	0.779349	0.749313	0.566145	0.595364	0.621749	0.643812	0.165486	0.329328	0.000108587	0.229538	0.5384	1.16802e-23	0.0349651	0.685867	0.000515508	0.232951	0.761533	0.489954
CDS01282-1	114497	Galactose-binding like	Putative beta-glucuronidase	13	-0.255305	-0.341142	0.126866	-0.0920666	-0.249379	-0.209652	1.64185	-0.123937	-0.0673932	-0.175865	0.459717	-0.453896	-0.704933	-0.866631	-0.834918	-1.03497	-0.0751377	-0.36808	0.534855	-0.0858161	-0.629795	-0.498551	-0.759781	-0.666886	0.11684	0.018835	0.390099	0.483794	0.120976	0.125223	1.79095e-39	0.355354	0.6464	0.192664	0.00106186	0.00113657	0.000102451	1.31302e-08	3.47786e-05	2.2812e-09	0.638035	0.0172685	0.00172814	0.631226	0.00220944
CDS01283-1	110651	Cellulose-binding region, fungal	Probable endo-beta-1,4-glucanase D	11	0.345705	0.0510362	-0.1841	-0.261084	-0.150562	-1.01054	2.35096	-0.884252	0.00321826	-0.892252	0.980256	-0.476858	-2.02776	-2.19721	-2.70124	-3.1945	-0.0262718	-0.914833	1.00653	0.437975	-2.00149	-1.28238	-2.67497	-2.27967	0.425807	0.886389	0.69142	0.463995	0.749598	0.0180135	4.62202e-12	0.031952	0.994021	0.0303218	0.0106245	0.198292	0.00966093	0.000105776	0.0111925	0.000234223	0.955676	0.0513492	0.0348215	0.407068	0.0163026
CDS01290-1	2297169	NA	Putative CDC123-like protein L884 [Acanthamoeba polyphaga mimivirus]	20	0.204009	-0.394797	0.103872	-0.0593794	0.0563563	-0.532114	0.506334	-0.407869	0.320108	-0.175566	0.761273	-0.394097	-0.949026	-0.783452	-0.308597	-1.61491	0.504129	-0.393743	0.257144	-0.000353564	-1.45315	-0.389708	-0.812726	-1.22116	0.342715	0.0410838	0.624394	0.728355	0.79656	0.00529096	0.012389	0.0275188	0.104834	0.320837	6.93104e-05	0.0295285	0.000706621	7.33263e-05	0.234512	1.53899e-09	0.0148301	0.0552331	0.23108	0.998803	9.65811e-07
CDS01291-2	2123414	NA	Aspirochlorine biosynthesis protein N [Aspergillus oryzae RIB40]	6	0.76203	0.469824	0.59512	0.318254	1.30413	1.27328	2.34689	1.48895	1.00745	1.03725	1.87169	1.04641	1.50237	1.17667	2.97466	1.84423	1.34583	1.34197	0.525866	-0.295561	0.15654	-0.165296	1.62883	0.502266	0.203822	0.481653	0.320518	0.622075	0.0173803	0.0234164	1.79453e-06	0.00613675	0.0643668	0.0728335	0.000222539	0.0662348	0.00571837	0.0365059	8.45392e-10	0.000690035	0.0153658	0.0251214	0.286764	0.622859	0.768253
CDS01292-1	2297170	Beta-lactamase-type transpeptidase fold	Protein flp	4	0.641376	0.811918	0.477137	0.439231	1.09648	1.30965	1.76795	1.70359	1.00794	1.2068	0.886876	1.08404	1.58997	1.46403	2.53491	2.09173	1.03186	1.32881	-0.144986	-0.244764	0.558109	0.135219	1.50304	0.762926	0.0681198	0.0285335	0.174101	0.240488	0.000725556	7.82845e-05	3.2614e-09	5.83766e-08	0.00129568	0.000308617	0.00699251	0.00125828	2.75583e-07	5.20793e-06	2.04111e-18	2.35248e-11	0.00201703	0.000190823	0.667644	0.491429	0.0799618
CDS01293-1	2297171	NA	NA	5	0.867297	1.62296	1.30023	1.89779	0.822556	2.02035	1.42616	1.98989	1.06995	1.97895	1.71293	2.62297	2.27701	2.65576	3.97281	3.32435	1.55307	2.50563	0.159865	0.117337	0.723944	0.150124	2.41975	0.818723	0.531301	0.241691	0.298915	0.129482	0.552876	0.106514	0.254548	0.111896	0.392666	0.113881	0.146924	0.0209452	0.0452724	0.0196474	9.45486e-05	0.00268193	0.214694	0.0453107	0.894541	0.919567	0.533725
CDS01294-1	2297174	EGF-like region, conserved site	Transcription factor ATEG_07667	1	0.344881	0.34861	0.181493	0.0277562	0.300096	0.63647	0.723422	0.967772	0.23137	0.595923	0.472461	0.700397	1.95524	1.58975	2.48688	2.42067	0.257981	0.636141	0.21448	0.0642561	1.69726	0.953606	2.2289	1.78452	0.595228	0.5604	0.779444	0.963016	0.643329	0.244262	0.229351	0.0604986	0.707094	0.275543	0.442249	0.185635	0.000165964	0.000760535	1.00134e-06	8.60792e-08	0.700461	0.287895	0.762505	0.918243	0.00694081
CDS01298-1	2297179	NA	NA	13	0.577152	-0.134402	0.404123	-0.45645	0.522528	-0.333697	2.53122	-0.364141	0.173014	0.360276	1.99108	0.536316	0.653609	-0.0196442	-1.45796	-0.00919724	0.656268	0.151659	1.33481	0.384657	-0.00265882	-0.171303	-2.11423	-0.160856	0.621253	0.898321	0.729378	0.66431	0.654648	0.751045	0.00587104	0.729187	0.882256	0.692395	0.0360459	0.538262	0.575802	0.983824	0.309525	0.993023	0.57425	0.885351	0.208401	0.729929	0.998317
CDS01300-1	2297182	Cupin 1	Oxalate decarboxylase OxdC [Bacillus subtilis subsp. subtilis str. 168]	6	0.867087	-0.0766528	0.926514	-0.11073	1.09337	-0.122972	1.94619	-0.0171898	0.82514	0.0975056	1.64456	0.511569	1.31305	1.25958	2.38486	2.15529	1.16774	-0.152179	0.476813	0.663747	0.145307	1.41175	1.21711	2.30747	0.0490526	0.896694	0.0294268	0.841539	0.0096618	0.829315	3.7245e-07	0.975236	0.0484132	0.856534	2.43925e-05	0.296138	0.00166578	0.00411412	4.91217e-10	1.90228e-07	0.0061516	0.813164	0.226945	0.32521	0.730748
CDS01305-1	2297192	NA	NA	4	0.401254	0.194308	0.231536	0.28921	0.938452	0.530033	1.60733	0.606506	0.899701	0.374938	1.23669	0.507044	1.64598	0.541213	1.70974	1.07281	1.17987	0.901629	0.0568236	-0.394585	0.46611	-0.360417	0.529873	0.171183	0.563056	0.7554	0.738488	0.615093	0.134771	0.34661	0.0051417	0.27266	0.133985	0.514134	0.0366816	0.359043	0.00457569	0.328602	0.00435219	0.0481914	0.0560918	0.116674	0.923882	0.524667	0.424284
CDS01306-1	2297195	Nucleotidyltransferase	NA	19	-0.0373691	-0.134736	-0.109371	0.0628676	-0.518822	-0.232184	-0.383107	-0.0587147	-0.27521	-0.149022	0.0834307	-0.628167	-1.15263	-0.516231	-1.39359	-1.31217	-0.316738	-0.576854	0.400168	-0.0513135	-0.835888	0.0606227	-1.07685	-0.735317	0.829641	0.32008	0.522979	0.633313	0.00475542	0.0845606	0.0335894	0.659144	0.105875	0.264861	0.61813	4.43796e-06	4.02106e-08	0.000160314	3.68136e-09	7.30854e-18	0.0822084	5.56515e-05	0.0491345	0.75699	0.00048719
CDS01311-1	2297204	NA	Uncharacterized protein AFUA_6G02800	20	0.0347652	-0.0417945	0.0598226	0.0333991	0.0466702	0.0812553	0.191226	-0.147287	-0.0447791	0.00465297	0.371928	-0.132104	-0.303293	-0.254385	-1.18988	-0.818313	0.0296199	-0.137023	0.342308	0.00491937	-0.332913	-0.117361	-1.2195	-0.681289	0.678235	0.599938	0.468391	0.668337	0.574919	0.298903	0.0203211	0.0624678	0.584854	0.952645	4.30392e-06	0.0926144	0.000464972	0.00138899	1.79484e-32	1.3213e-21	0.725316	0.0936642	0.000301129	0.958084	0.000835145
CDS01314-1	77631	Male sterility, NAD-binding	Uncharacterized protein C757.02c [Schizosaccharomyces pombe 972h-]	13	-0.0625022	-0.112736	0.0472344	-0.0931632	-0.117341	-0.127147	1.73134	-0.216742	-0.278785	-0.0627552	1.04909	-0.257668	-0.478488	-0.168176	-0.887579	-0.192799	-0.0954932	-0.174138	1.14459	-0.0835298	-0.382994	0.0059616	-0.792086	-0.018661	0.90021	0.773616	0.92015	0.79943	0.813924	0.736373	4.04209e-06	0.570524	0.561313	0.865352	0.00887671	0.495055	0.389233	0.65353	0.184402	0.637608	0.851569	0.680058	0.0245666	0.862519	0.548434
CDS01316-1	2297214	NA	NA	14	0.322309	-0.121533	0.00695741	0.0863337	0.11909	-0.0719194	2.38503	-0.44063	-0.332994	0.281885	1.54306	0.638474	0.397008	0.545405	0.353585	0.63438	1.02852	0.559052	0.514544	0.0794223	-0.631508	-0.0136471	-0.674931	0.0753278	0.39679	0.793037	0.985734	0.836277	0.759774	0.870258	4.38581e-15	0.35063	0.401358	0.491099	1.44374e-06	0.0940728	0.296632	0.161834	0.382551	0.122331	0.0030943	0.191682	0.130312	0.861229	0.111936
CDS01321-1	2089183	Fungal specific transcription factor	Nitrogen assimilation transcription factor nit-4 [Neurospora crassa OR74A]	15	0.240245	0.170881	0.279271	0.179614	0.377974	0.349817	1.08771	0.559428	0.457643	0.3336	1.008	0.611795	0.347775	0.470098	-0.0101993	0.325758	0.529376	0.298026	0.478628	0.313769	-0.181601	0.172072	-0.539575	0.0277315	0.377534	0.53249	0.286309	0.483991	0.150387	0.169079	3.87387e-06	0.021797	0.0618666	0.187685	1.66524e-05	0.0101059	0.198831	0.0554034	0.97387	0.231246	0.0433795	0.292357	0.0685558	0.292178	0.539286
CDS01325-1	2297239	Cupin, RmlC-type	Spherulin-1A	7	0.00168889	0.271395	-0.516871	-0.0459432	-0.494003	0.12885	-1.28702	-0.210971	-0.436695	0.0863779	-0.164242	0.61927	-0.713131	-0.151447	0.578895	0.14274	-0.411959	-0.0849103	0.247717	0.70418	-0.301172	-0.0665363	0.990854	0.22765	0.996044	0.494782	0.152707	0.907905	0.179387	0.743253	0.00320992	0.612902	0.202343	0.826222	0.628799	0.0819368	0.0710298	0.710541	0.0800459	0.732286	0.267993	0.851108	0.555348	0.138542	0.517974
CDS01337-1	2297267	NA	Gamma-glutamylcyclotransferase [Bos taurus]	7	0.0728599	0.0354279	0.169234	0.010063	-0.281892	-0.0556338	-0.269893	-0.0119277	-0.0954427	0.134754	-0.093501	0.208494	0.267636	0.258826	0.993608	0.537175	-0.101079	0.180007	0.0075777	0.028487	0.368715	0.0788187	1.09469	0.357168	0.758152	0.890108	0.452737	0.966795	0.261155	0.824447	0.281577	0.961504	0.673898	0.574068	0.692294	0.370296	0.247709	0.265865	4.3397e-06	0.0241269	0.68422	0.495646	0.978512	0.921742	0.18374
CDS01340-1	110674	Peptidoglycan-binding LysM	NA	17	-0.307967	-0.170195	-0.399045	-0.314756	-0.885008	-0.440881	-1.56155	-0.452894	-0.585349	-0.128011	-0.767436	0.0157847	-0.949783	-0.165101	-1.33798	-0.523956	-0.705819	-0.207084	-0.0616171	0.222869	-0.243964	0.0419831	-0.632164	-0.316872	0.0247842	0.213098	0.00355215	0.0208828	1.80697e-10	0.00127504	4.23011e-28	0.000931187	1.88911e-05	0.346543	2.62579e-08	0.907285	1.06426e-11	0.225275	1.20544e-20	0.000150547	3.63218e-07	0.132303	0.701716	0.158841	0.133118
CDS01343-1	2297284	NA	NA	7	-0.0268693	0.0645623	0.0783084	0.0438446	0.0128883	0.0910653	0.184799	0.288066	0.161789	0.0500941	-0.0307684	0.108512	0.173391	0.241154	1.15475	0.716174	0.0123275	0.0487814	-0.0430959	0.0597305	0.161063	0.192373	1.14242	0.667392	0.883464	0.735898	0.65258	0.807873	0.942902	0.618604	0.289692	0.100305	0.326801	0.78418	0.862359	0.541778	0.332716	0.168425	5.51852e-13	3.50757e-05	0.946798	0.811286	0.836132	0.791206	0.442352
CDS01347-1	2297291	NA	NA	11	0.973025	0.263018	0.807109	0.534289	0.938235	-0.344232	1.68168	0.0383521	1.16035	0.349636	2.14311	1.10963	-0.530612	-0.434788	0.797047	-1.48169	1.29611	0.141221	0.846997	0.968409	-1.82672	-0.576009	-0.499064	-1.62291	0.280491	0.781184	0.370017	0.529042	0.296426	0.738986	0.0397562	0.967658	0.163982	0.69413	0.00563454	0.153718	0.665793	0.673866	0.421687	0.264205	0.136639	0.891273	0.269438	0.350751	0.135572
CDS01348-1	2297294	Zinc finger, C2H2-type	NA	11	0.564411	0.0990526	0.393453	0.194433	0.522501	-0.36254	1.05958	-0.0132437	0.68863	-0.022785	1.44442	0.579107	-1.52615	-0.609761	0.123293	-1.36483	0.803359	-0.0274467	0.64106	0.606554	-2.32951	-0.582315	-0.680066	-1.33739	0.25371	0.854518	0.42586	0.696353	0.289407	0.525733	0.0200752	0.97997	0.131883	0.965536	0.000755885	0.214018	0.0582882	0.302979	0.831609	0.0878869	0.0955513	0.96296	0.167374	0.328321	0.00476923
CDS01352-1	2297299	NA	NA	15	0.10031	0.159469	0.655234	0.656149	0.155174	0.635685	0.98226	0.221663	0.301305	0.542596	0.812652	0.775405	-0.725286	0.301963	-0.878193	0.0166107	0.129083	0.386965	0.683569	0.388441	-0.854369	-0.0850016	-1.00728	-0.370354	0.580071	0.43572	0.000153429	0.000541385	0.387278	0.000912817	9.97539e-09	0.263675	0.0840743	0.00481546	2.22048e-06	3.66455e-05	0.000238297	0.124444	2.80103e-05	0.937395	0.477999	0.0600771	0.00067503	0.0835209	0.000130986
CDS01361-1	99853	Multicopper oxidase, type 1	Oxydoreductase ptaK	14	-0.609647	0.866438	-0.180747	0.544458	-0.0622012	0.667363	3.64762	0.636932	-0.412517	0.626114	1.40651	1.27097	-0.530939	0.577815	0.796996	0.991262	-0.5299	1.15278	1.93641	0.118197	-0.00103881	-0.57496	1.3269	-0.161513	0.620885	0.455093	0.867267	0.638802	0.954135	0.565068	5.32061e-07	0.582939	0.702876	0.589356	0.0943878	0.218954	0.667273	0.618392	0.425359	0.392794	0.667588	0.320319	0.107788	0.916886	0.99945
CDS01367-1	2297331	Lipoate-protein ligase B	Probable octanoyltransferase	17	-0.175036	0.157174	-0.295374	0.00145003	-0.436061	-0.0725144	-1.4205	-0.55932	-0.901681	-0.0842353	-0.7235	-0.476055	-0.417972	-0.412707	-1.35676	-0.663637	-0.540945	-0.247458	-0.182555	-0.228597	0.122973	-0.165249	-0.815814	-0.416179	0.619482	0.611892	0.397026	0.996155	0.235	0.815863	0.00215834	0.100279	0.0165805	0.785639	0.0573524	0.146534	0.266403	0.206909	0.00811893	0.0781253	0.161557	0.486358	0.694887	0.581934	0.789965
CDS01369-1	2089248	Thioredoxin-like fold	Thioredoxin	5	0.571622	0.665338	0.289337	0.144913	0.728171	0.923135	0.996867	0.85859	0.55573	0.821932	0.654063	0.903044	1.06352	0.961609	1.46096	1.34416	0.726281	0.978277	-0.0722179	-0.0752337	0.337242	-0.0166687	0.734683	0.36588	3.43257e-06	2.24049e-07	0.0206147	0.27485	1.06929e-09	1.63847e-14	6.12772e-18	1.18092e-12	1.98946e-06	1.19076e-11	3.57303e-08	2.60209e-14	6.78463e-20	5.2342e-16	8.90776e-37	1.24576e-29	2.45498e-09	2.02979e-14	0.576946	0.573231	0.00813291
CDS01371-1	2297337	Thioesterase superfamily	Uncharacterized mitochondrial membrane protein FMP10 [Saccharomyces cerevisiae S288C]	17	-0.367246	0.0934571	-0.5748	-0.120514	-0.782283	-0.049386	-1.32976	-0.251469	-0.693072	0.0349019	-1.00241	-0.380395	-0.37498	-0.102076	-0.967162	-0.141159	-0.813085	-0.110753	-0.18933	-0.269642	0.438104	0.00867752	-0.154077	-0.0304064	0.237115	0.730468	0.0661371	0.650367	0.0199053	0.854	0.000545065	0.364472	0.02337	0.894148	0.00358327	0.172522	0.235614	0.70226	0.0138055	0.62819	0.0198518	0.711638	0.659432	0.439274	0.282375
CDS01378-1	2297356	Peptidase A22, presenilin signal peptide	Intramembrane protease 2 [Caenorhabditis elegans]	4	0.0917046	0.202775	0.0860823	0.118487	0.484524	0.502226	0.810119	0.666872	0.525876	0.433621	0.394157	0.448397	0.886481	0.620752	1.1901	1.04613	0.482231	0.490564	-0.0880736	-0.0421663	0.40425	0.130188	0.707871	0.555562	0.756623	0.499026	0.763853	0.678777	0.0754337	0.065504	0.0017556	0.0114613	0.0401891	0.113517	0.14626	0.0956035	0.000680474	0.0184732	5.3797e-06	6.87509e-05	0.0840705	0.101835	0.770062	0.895975	0.166267
CDS01389-1	2297381	NA	NA	14	0.0974332	0.277943	0.689731	0.316014	0.439085	0.441667	1.21862	0.633779	0.580895	0.22912	0.821386	0.387877	0.385278	0.343069	0.608651	0.843417	0.480978	0.215112	0.340408	0.172765	-0.0956999	0.127957	0.127673	0.628305	0.853972	0.582465	0.135954	0.503158	0.371682	0.349127	0.00527427	0.162604	0.201097	0.637952	0.0701531	0.404524	0.448457	0.46811	0.239867	0.0699551	0.335776	0.692677	0.504765	0.767677	0.864198
CDS01407-1	2297442	WD40 repeat	WD repeat-containing protein 18 [Rattus norvegicus]	11	0.0688636	-0.202681	0.0740669	0.0749796	0.212742	-0.053069	0.176164	-0.154753	0.146472	-0.201384	0.209317	-0.29106	-0.693227	-0.499769	-1.09403	-0.952786	0.101232	-0.288271	0.108086	-0.00278861	-0.794458	-0.211498	-1.19526	-0.664515	0.746281	0.369216	0.719175	0.708522	0.299944	0.800642	0.39435	0.467759	0.454799	0.348124	0.298317	0.175127	0.00631354	0.0271782	0.000327688	0.000605209	0.63727	0.240073	0.646536	0.992044	0.00483216
CDS01410-1	2297450	RNA recognition motif, RNP-1	NA	6	0.434876	0.457851	-0.356953	-0.290548	-0.020598	-0.342591	0.044094	-0.132361	-0.119052	-0.173954	0.791447	0.618492	-0.0408563	0.172118	1.34436	0.783491	0.626569	0.320103	0.164878	0.298389	-0.667426	-0.147986	0.717788	0.463388	0.0857263	0.0776709	0.208414	0.302618	0.939585	0.241446	0.869716	0.634077	0.646575	0.534152	0.000695001	0.0096798	0.883991	0.507361	9.19789e-09	0.00177111	0.0116639	0.255813	0.52148	0.315537	0.026177
CDS01411-1	2297454	Short-chain dehydrogenase/reductase SDR	5'-hydroxyaverantin dehydrogenase	17	0.114962	0.276896	-0.489839	0.0220461	-0.583366	-0.364133	-1.49939	-0.534896	-0.91743	0.185237	-0.275028	-0.00478619	-1.46664	-0.580196	-2.23157	-0.915068	-0.368954	-0.253355	0.0939255	0.248569	-1.09769	-0.326841	-1.86262	-0.661713	0.666477	0.285271	0.0745796	0.931942	0.036979	0.171704	1.36913e-06	0.0469513	0.00104537	0.470885	0.308461	0.985216	3.28099e-06	0.0316949	4.7992e-09	0.0015533	0.184796	0.355973	0.76909	0.425297	0.00222575
CDS01412-1	2297460	Semialdehyde dehydrogenase, NAD-binding	Probable aspartate-semialdehyde dehydrogenase	19	-0.246179	-0.0742603	-0.324524	-0.016088	-0.56221	-0.0894868	-1.03686	-0.0584156	-0.404294	-0.0234226	-0.5419	-0.275061	-0.809283	-0.252368	-1.28126	-0.308821	-0.400828	-0.168366	-0.141072	-0.106695	-0.408455	-0.0840015	-0.88043	-0.140455	0.0053717	0.360122	0.000201413	0.837594	6.88404e-10	0.261778	2.66575e-26	0.461456	2.61216e-06	0.76687	1.41056e-09	0.000596689	4.4754e-17	0.00174419	5.87917e-31	0.000251837	1.05582e-05	0.0460512	0.185914	0.271281	0.000280917
CDS01427-1	2076744	NA	NA	9	0.232821	0.185318	-0.187757	0.0360599	-0.284319	-0.312706	-0.253684	-0.136467	-0.0922958	-0.0993681	0.221501	0.23157	-0.829748	-0.175253	0.350574	0.0603397	0.171494	0.088199	0.0500073	0.143371	-1.00124	-0.263452	0.17908	-0.0278593	0.276214	0.440276	0.400497	0.876668	0.221845	0.220505	0.273498	0.576796	0.661785	0.681601	0.286846	0.301227	0.00209462	0.472144	0.118753	0.811243	0.433798	0.734357	0.83567	0.613448	0.000717651
CDS01430-1	2297507	NA	NA	2	0.271758	0.165184	0.346681	0.211711	0.353569	0.260558	0.512559	0.191521	0.31841	0.220162	0.525538	0.16745	0.395376	0.502287	1.44075	0.72754	0.354413	0.142785	0.171125	0.0246645	0.0409632	0.359502	1.08634	0.584754	0.428507	0.624893	0.290945	0.501044	0.290857	0.413964	0.115921	0.551074	0.315998	0.48993	0.0991228	0.597022	0.24523	0.0953668	1.91774e-06	0.0192636	0.301481	0.692268	0.637194	0.950457	0.914588
CDS01431-1	2297512	DNA/RNA helicase, C-terminal	Uncharacterized ATP-dependent helicase C23E6.02 [Schizosaccharomyces pombe 972h-]	6	0.0351189	0.0575049	0.144819	0.0546424	0.269702	-0.0276522	0.361634	0.242356	0.145706	0.139072	0.314172	0.141698	0.00481779	0.16959	1.277	0.596697	0.218633	-0.0715281	0.0955391	0.213226	-0.213815	0.241118	1.05837	0.668225	0.945346	0.914022	0.765521	0.912856	0.57814	0.957599	0.44908	0.621093	0.754826	0.78047	0.505112	0.772597	0.992655	0.730273	0.00394106	0.223744	0.663193	0.902582	0.860683	0.738761	0.717018
CDS01438-1	2313903	NA	NA	15	0.878694	0.633431	0.533983	0.472597	0.609315	0.288004	1.65779	0.869826	0.780487	0.398735	1.65448	1.26349	-1.27242	0.390489	-0.113757	-0.280085	1.08789	0.446127	0.566589	0.817364	-2.36031	-0.0556387	-1.20165	-0.726212	1.14128e-09	9.70675e-05	0.000292353	0.00285761	3.9649e-05	0.0835804	4.02261e-36	9.72299e-09	2.05981e-08	0.014017	1.12105e-36	9.34573e-19	7.91791e-09	0.0156804	0.531547	0.158036	1.84788e-14	0.0115011	4.24031e-05	4.32197e-06	1.01067e-25
CDS01440-1	2115472	NA	NA	14	0.317531	0.433631	0.150191	0.114485	0.268554	0.517657	2.02305	-0.043602	0.155734	0.195264	1.23686	0.321176	0.00841837	0.690684	0.951331	1.02358	0.392333	-0.0658072	0.844528	0.386983	-0.383915	0.756491	0.558997	1.08939	0.51112	0.337572	0.755657	0.800016	0.577903	0.228599	1.29494e-07	0.926754	0.736714	0.665695	0.00255383	0.460117	0.987099	0.094286	0.040169	0.0142437	0.417201	0.901695	0.0754196	0.499188	0.503031
CDS01449-1	2297552	Protein of unknown function DUF1348	NA	2	-0.196996	-0.0767514	0.11035	0.168572	-0.0624435	0.141885	1.27467	-0.0312712	-0.0514549	-0.0770808	0.471988	-0.131019	0.495576	0.314217	1.04034	0.974074	-0.0909107	0.054244	0.562899	-0.185263	0.586487	0.259973	1.13125	0.91983	0.366497	0.682944	0.579955	0.321478	0.766369	0.415361	1.25399e-13	0.860962	0.794117	0.667861	0.0120757	0.462992	0.0110358	0.0606069	3.2295e-08	1.56861e-09	0.675203	0.779457	0.0144845	0.400966	0.0129225
CDS01458-1	2297573	D-arabinono-1,4-lactone oxidase	Putative D-arabinono-1,4-lactone oxidase	17	-0.19188	-0.250023	-0.181012	-0.171953	-0.580726	-0.477614	-0.743532	-0.508962	-0.418959	-0.299767	-0.457367	-0.461534	-0.71268	-0.598668	-1.28418	-0.913468	-0.377481	-0.326358	-0.0798861	-0.135176	-0.335199	-0.27231	-0.906701	-0.58711	0.279427	0.144444	0.290865	0.27931	0.00218356	0.00555784	0.000155478	0.00313401	0.0146881	0.0693386	0.0112764	0.0058159	0.000383877	0.000564544	2.87308e-07	7.52373e-06	0.043403	0.0773889	0.715227	0.52847	0.155331
CDS01460-1	2297575	Protein kinase, core	G2-specific protein kinase nim-1 [Neurospora crassa OR74A]	16	0.178251	0.109986	-0.299386	-0.111404	-0.174425	-0.126051	-1.08994	-0.01737	-0.35989	-0.027842	-0.730434	-0.150479	-0.341813	-0.186031	-0.268501	-0.00910621	-0.164527	-0.00548039	-0.565907	-0.144999	-0.177287	-0.180551	-0.103974	-0.00362583	0.546683	0.715245	0.338484	0.706396	0.576564	0.678003	0.00443885	0.953142	0.234858	0.924951	0.0327818	0.612911	0.303184	0.538205	0.443663	0.97706	0.607405	0.986643	0.153664	0.696932	0.64764
CDS01462-1	64299	Lipase, GDSL	NA	20	-0.169525	-0.367882	-0.334886	-0.186498	-0.297311	-0.691354	-0.287564	-0.657683	-0.279428	-0.491071	-0.107707	-0.821923	-1.25825	-0.860858	-1.93486	-1.82752	-0.451517	-0.856437	0.34381	0.0345138	-0.80673	-0.00442077	-1.48334	-0.971079	0.701927	0.329731	0.448873	0.585434	0.508513	0.0744714	0.522349	0.085331	0.503921	0.182392	0.79892	0.0339514	0.0310118	0.0292339	0.0125545	0.00114121	0.345604	0.0580085	0.519885	0.947998	0.22756
CDS01474-1	99971	Dimeric alpha-beta barrel	Fusaristatin A biosynthesis cluster protein FGSG_08206 [Fusarium graminearum PH-1]	4	0.368644	0.192664	0.339769	0.0841822	0.665338	0.60121	1.57341	0.607364	0.674748	0.483207	0.960257	0.740481	1.33324	0.738088	1.22379	1.15141	0.77261	0.745407	0.187647	-0.00492566	0.560631	-0.00731839	0.45118	0.406004	0.017818	0.273933	0.0253158	0.618654	6.2214e-06	0.000142694	1.19197e-32	0.0001112	1.5696e-06	0.00253222	5.62125e-12	1.05992e-06	3.23733e-22	1.40534e-06	3.34627e-17	4.91995e-14	1.76634e-07	8.5549e-06	0.215286	0.977688	0.000181061
CDS01475-1	77895	NA	NA	17	0.031032	0.062245	-0.19118	-0.100289	-0.535989	-0.311265	-1.01431	-0.400492	-0.670479	-0.016329	-0.222262	-0.0226313	-0.257905	-0.12064	-0.521624	-0.27206	-0.326203	-0.129547	0.103941	0.106916	0.0682985	0.00890661	-0.195421	-0.142513	0.909644	0.808751	0.488004	0.688282	0.0757289	0.241287	0.00256242	0.136075	0.0203706	0.947879	0.422735	0.926789	0.378677	0.633235	0.116798	0.333709	0.272375	0.646408	0.758969	0.734547	0.846038
CDS01494-1	41366	Beta-Ig-H3/fasciclin	NA	13	0.123799	-0.0595297	0.41051	0.184123	0.0569606	-0.00929639	1.32931	0.0392881	0.111674	0.118195	0.777288	0.0851621	0.32864	0.249551	-0.0204902	-0.190769	0.203341	0.0448366	0.573947	0.0403255	0.125299	0.204715	-0.223831	-0.235606	0.578241	0.780971	0.0453392	0.337287	0.798537	0.963565	4.06174e-13	0.844587	0.590464	0.548626	6.06945e-05	0.662346	0.130547	0.19147	0.934484	0.399351	0.361103	0.840389	0.0121288	0.870135	0.6149
CDS01500-1	2313954	Src homology-3	NA	17	0.0461126	0.195642	-0.336732	-0.178943	-0.668718	-0.571676	-1.04651	-0.896745	-0.872093	0.00100028	-0.0129782	-0.0114552	-0.351817	-0.230178	-0.731297	-0.611998	-0.344701	-0.350816	0.331723	0.33936	-0.00711598	0.120638	-0.386596	-0.261183	0.829512	0.351742	0.118436	0.395106	0.00240523	0.00767822	3.46674e-06	3.7261e-05	6.82912e-05	0.996194	0.951398	0.956344	0.107383	0.27639	0.00132454	0.00511139	0.114659	0.106107	0.184514	0.171553	0.977716
CDS01506-1	2297768	Dolichyl-diphosphooligosaccharide-protein glycosyltransferase 48kDa subunit	Dolichyl-diphosphooligosaccharide--protein glycosyltransferase subunit wbp1	5	0.362081	0.590619	0.179609	0.149508	0.584114	0.785915	0.65859	0.841367	0.535513	0.774555	0.238648	0.671884	0.880395	0.876654	1.13853	1.29071	0.441481	0.726189	-0.202833	-0.0543051	0.438915	0.150466	0.697046	0.564525	0.000759536	5.47544e-08	0.0951323	0.177616	1.36764e-08	1.42566e-14	1.00902e-10	7.54318e-17	5.898e-08	2.61163e-14	0.0251388	4.28501e-11	2.05716e-18	1.62665e-18	2.98805e-29	2.4773e-38	4.01988e-05	7.35514e-11	0.0882473	0.646234	0.000112253
CDS01512-1	2297787	ATP12 ATPase	Protein atp12, mitochondrial	17	0.0696382	0.240577	-0.292795	-0.0756406	-0.416116	-0.185852	-1.25172	-0.623403	-0.755274	0.0582905	-0.405661	-0.209892	-0.670141	-0.390318	-1.42836	-0.629197	-0.585519	-0.33851	0.179858	0.128618	-0.0846219	-0.0518079	-0.84284	-0.290688	0.798031	0.348879	0.296026	0.768126	0.154348	0.484777	0.00031557	0.0291494	0.00967924	0.818802	0.15541	0.422141	0.0333019	0.151232	0.000417776	0.0405662	0.0586969	0.257446	0.613872	0.703397	0.823939
CDS01514-1	2297791	AMP-dependent synthetase and ligase	Acyl-CoA ligase AFT1-1	12	-0.314557	-0.270992	-0.084674	-0.123298	-0.306694	-0.324161	-0.431966	-0.517154	-0.212157	-0.32744	-0.350877	-0.191755	-0.276649	-0.405527	-0.801316	-1.14379	-0.354832	-0.285801	0.0039556	0.0940466	0.0781836	-0.119725	-0.446483	-0.85799	0.149022	0.226062	0.674987	0.545388	0.154083	0.135443	0.0506368	0.0213137	0.285103	0.128553	0.0981105	0.352367	0.207882	0.0616666	0.00259319	5.64677e-05	0.112105	0.232185	0.987785	0.727305	0.767626
CDS01516-1	2297794	Pirin, N-terminal	Putative quercetin 2,3-dioxygenase sll1773	2	0.373689	0.268379	0.204229	0.215024	0.140883	0.0751821	0.331142	-0.190215	-0.12877	0.0328364	0.97659	0.708071	-0.0483319	0.0504126	1.21027	0.157027	0.364349	-0.0614068	0.612242	0.769478	-0.412681	0.111819	0.845921	0.218434	0.441639	0.537813	0.673857	0.60411	0.778939	0.862793	0.494906	0.676371	0.794537	0.939842	0.0230742	0.0642962	0.928032	0.906723	0.00732446	0.73086	0.460382	0.901334	0.217434	0.135325	0.484216
CDS01517-1	NA	NA	NA	1	0.248259	0.596036	0.13951	-0.018437	-0.217039	0.303375	0.87224	0.640544	-0.039874	0.518035	1.54416	1.86193	0.98563	2.76566	0.874117	2.21912	0.269898	0.358689	1.27426	1.50324	0.715732	2.40697	0.604219	1.86043	0.528821	0.0835434	0.720139	0.959645	0.612985	0.386703	0.0128909	0.0509795	0.917637	0.121481	1.01679e-06	1.65884e-11	0.00503236	1.64357e-26	0.0206828	1.97757e-15	0.498381	0.348141	0.000778669	3.76026e-05	0.0803187
CDS01518-1	2313963	Protein of unknown function DUF1766	NA	19	-0.0223939	-0.143314	-0.231371	0.170504	-0.271597	0.0204271	-0.540397	-0.000624469	-0.205318	-0.045678	-0.260623	-0.718467	-1.10171	-0.418995	-1.26462	-1.54275	-0.1702	-0.338285	-0.0904237	-0.380182	-0.931512	-0.0807103	-1.09442	-1.20446	0.912002	0.385108	0.255489	0.268746	0.193014	0.897294	0.013523	0.996848	0.295252	0.773387	0.202111	2.43705e-05	1.17186e-05	0.0112781	7.01182e-06	4.52651e-13	0.417744	0.0547354	0.70905	0.068104	0.00100216
CDS01521-1	2297809	NA	NA	10	0.100411	0.142696	0.385488	0.402669	0.38806	0.471214	0.186878	0.54769	0.354401	0.404853	-3.72963	-3.93216	-4.32968	-4.10042	-3.82661	-3.8493	0.541354	0.541771	-4.27098	-4.47393	-4.87103	-4.64219	-4.36797	-4.39108	0.20445	0.0656429	3.81276e-07	4.9229e-08	4.03724e-07	2.0153e-10	0.0164796	9.40439e-14	2.25236e-06	4.88894e-08	1.36343e-116	6.4995e-128	5.05011e-95	2.96137e-123	3.87949e-83	6.64156e-99	1.5826e-12	1.56067e-12	1.51387e-143	7.2758e-154	1.55564e-115
CDS01525-1	2297818	Tudor	Staphylococcal nuclease domain-containing protein 1	4	0.118773	0.252582	-0.0853354	-0.0256961	0.400508	0.530625	0.45107	0.704507	0.39549	0.501306	-0.0797067	0.402132	0.871035	0.620062	0.615917	1.01024	0.311376	0.585199	-0.391083	-0.183067	0.559659	0.0348636	0.30454	0.425038	0.489832	0.184679	0.621664	0.891723	0.0134583	0.0023303	0.00505616	2.90464e-05	0.0101088	0.00394731	0.644531	0.0209876	1.50087e-08	0.000252191	0.00026482	2.75933e-09	0.0645654	0.00192276	0.043616	0.371494	0.0015843
CDS01536-1	2297849	Acyl-CoA dehydrogenase, N-terminal	Isovaleryl-CoA dehydrogenase, mitochondrial	17	-0.485879	-0.0771359	-0.391462	-0.348353	-0.816847	-0.109594	-1.04219	-0.2316	-0.623976	-0.196949	-0.61654	-0.134957	-0.601593	-0.636062	-1.01406	-0.632541	-0.560429	-0.0541533	-0.0561109	-0.0808039	-0.0411643	-0.581909	-0.453626	-0.578388	0.0933094	0.757072	0.152825	0.158246	0.00798323	0.649898	0.00136359	0.345846	0.0227607	0.418688	0.0316633	0.568725	0.0464007	0.0159023	0.00504423	0.0285922	0.0612664	0.83694	0.874384	0.786385	0.910751
CDS01538-1	2297853	NA	Uncharacterized AIM2 family protein C30D10.14 [Schizosaccharomyces pombe 972h-]	20	-0.422386	-0.181252	-0.178713	-0.0812559	-0.423201	-0.0678969	-0.030916	-0.267481	-0.318166	-0.29801	-0.316508	-0.356509	-0.586555	-0.606433	-1.16115	-0.729974	-0.434448	-0.296751	0.11794	-0.0597582	-0.152107	-0.309682	-0.726703	-0.433223	8.73968e-05	0.0847434	0.0814647	0.418883	7.31689e-05	0.503794	0.762413	0.0096739	0.00178158	0.00401707	0.00233562	0.000554319	1.26232e-07	1.58579e-08	1.33251e-19	2.48495e-10	6.57759e-05	0.0073036	0.345918	0.638584	0.245669
CDS01542-1	39983	Alcohol dehydrogenase, zinc-binding	Enoyl-[acyl-carrier-protein] reductase, mitochondrial	20	-0.227827	0.00233955	-0.0432146	0.0130175	-0.59238	-0.210584	-0.318189	-0.510047	-0.679715	-0.0945832	-0.0831033	-0.00960074	-0.522816	-0.490828	-1.39107	-0.878325	-0.522309	-0.238209	0.439205	0.228609	-0.000507089	-0.252618	-0.868763	-0.640115	0.348338	0.991548	0.849096	0.950095	0.0221217	0.341484	0.193859	0.0289715	0.00557718	0.659942	0.716362	0.963265	0.0463218	0.0329643	8.09965e-05	0.00141379	0.0466377	0.332984	0.132224	0.402288	0.998731
CDS01550-1	39013	NA	NA	3	-0.197173	0.282538	-0.222336	-0.0659214	-0.142876	0.0849238	-0.856756	-0.0233105	-0.215254	0.104784	-0.278547	0.067311	0.690684	0.432851	1.36866	1.12937	-0.256105	0.195834	-0.0224419	-0.128523	0.946789	0.237016	1.62476	0.933536	0.399474	0.140516	0.327933	0.732093	0.532621	0.657574	0.00135101	0.904459	0.32262	0.580459	0.225425	0.720244	0.000665805	0.0156937	1.28212e-12	5.22736e-11	0.287267	0.339919	0.935477	0.576057	0.000209763
CDS01570-1	2299843	NA	NA	10	0.534351	0.415254	0.924275	0.517065	0.612289	0.362724	0.689851	0.845231	0.224118	0.177885	-1.29819	-1.03036	-1.32199	-1.2818	0.209059	-0.970457	1.26345	0.917116	-2.56164	-1.94747	-2.58545	-2.19891	-1.05439	-1.88757	0.0275363	0.0861641	0.000118576	0.0313113	0.0112947	0.132702	0.00426015	0.000412448	0.354412	0.462128	3.99095e-07	3.7896e-05	3.94865e-07	4.63741e-07	0.396567	0.000142522	1.39967e-07	0.000140952	6.24753e-19	8.46574e-12	9.17585e-19
CDS01571-1-b	2297927	C2 calcium-dependent membrane targeting	1-phosphatidylinositol 4,5-bisphosphate phosphodiesterase 1	7	0.12113	0.0218203	0.0622437	-0.0305879	0.210043	-0.035568	0.0819381	0.0932962	0.221739	0.0525639	0.171065	-0.00635199	-0.089814	0.297871	1.00918	0.353776	0.172191	0.0689077	-0.00112578	-0.0752597	-0.262005	0.228963	0.836986	0.284868	0.661397	0.941252	0.818131	0.913099	0.435285	0.901542	0.766616	0.73768	0.381427	0.851182	0.519336	0.981805	0.758949	0.26192	7.01294e-05	0.212579	0.535692	0.825158	0.997074	0.829471	0.428302
CDS01582-1	2297954	NA	NA	2	0.0623403	-0.0702404	0.267022	-0.0408638	0.279622	0.0840778	0.786499	-0.168746	0.510821	0.0421835	0.820852	-0.155009	0.618955	0.0752524	1.39512	0.305364	0.13655	-0.0682361	0.684301	-0.0867727	0.482405	0.143489	1.25857	0.3736	0.917627	0.899594	0.634416	0.937188	0.62512	0.871132	0.135028	0.755389	0.326082	0.935137	0.110237	0.769655	0.261973	0.882918	0.00662022	0.563726	0.820955	0.908331	0.26638	0.897249	0.456326
CDS01583-1	90344	Zinc finger, C2H2-type	NA	11	0.167155	-0.320091	-0.675629	-0.642051	-0.287415	-1.10922	0.940431	0.451216	-0.0657312	-0.560331	0.917335	0.56941	-3.57922	-2.04828	-3.26882	-2.61842	0.424958	-0.0336732	0.492377	0.603083	-4.00418	-2.0146	-3.69378	-2.58475	0.819243	0.754384	0.415736	0.530295	0.714629	0.348027	0.146682	0.589633	0.926352	0.583912	0.151828	0.480399	0.00544884	0.120528	0.0111421	0.0471754	0.549581	0.973744	0.501131	0.57478	0.00272258
CDS01591-1	2297985	Aldehyde/histidinol dehydrogenase	Putative aldehyde dehydrogenase-like protein YHR039C	19	-0.31143	-0.116098	-0.060594	0.108516	-0.330709	0.165845	-0.698329	0.0886738	-0.361216	0.0228213	-0.743255	-0.43396	-0.690239	-0.106263	-1.47898	-0.316741	-0.500638	-0.158522	-0.242618	-0.275438	-0.189602	0.0522595	-0.978346	-0.158219	0.114579	0.47988	0.738602	0.466486	0.0913539	0.270784	0.00101835	0.559066	0.0496448	0.881583	0.000370307	0.00810431	0.00156251	0.49499	3.85631e-07	0.0714196	0.0166639	0.366999	0.33878	0.179568	0.468398
CDS01598-1	2298011	NA	NA	20	-0.0173679	-0.0611381	0.0203985	0.305662	-0.119287	-0.137757	-0.433537	-0.0568532	-0.0356735	-0.12134	-0.124684	-0.387725	-1.4703	-0.419681	-1.72689	-1.13817	-0.114112	-0.124968	-0.0105722	-0.262757	-1.35618	-0.294713	-1.61278	-1.0132	0.963613	0.874984	0.955545	0.370701	0.756108	0.716205	0.290627	0.878103	0.919978	0.745993	0.740109	0.318019	0.00690805	0.287468	0.00707383	0.0280964	0.772163	0.76571	0.981161	0.590484	0.0229182
CDS01600-1	86355	RNAse P, Rpr2/Rpp21 subunit	Ribonuclease P protein subunit rpr2	6	0.135323	-0.252532	0.0921132	0.0131395	0.211827	-0.19579	0.200979	-0.0871624	0.178705	0.0482141	0.0344121	-0.111255	0.124925	-0.183747	1.01727	0.414945	0.0277231	-0.0328123	0.00668902	-0.0784431	0.0972015	-0.150935	0.989552	0.447758	0.579557	0.36406	0.699343	0.957501	0.374308	0.457132	0.400768	0.73344	0.429821	0.846294	0.886449	0.659011	0.614746	0.476457	6.11817e-06	0.0953035	0.912745	0.907501	0.981152	0.805788	0.736883
CDS01602-1	2073265	Cyclin-related 2	G1/S-specific cyclin pas1 [Schizosaccharomyces pombe 972h-]	7	0.0627941	0.101905	0.194535	0.153445	0.205857	0.130581	0.237454	0.228705	0.306347	0.18901	0.0846385	0.00111502	-0.159493	-0.0195475	1.35628	0.593021	0.244522	0.130329	-0.159883	-0.129214	-0.404015	-0.149877	1.11176	0.462692	0.636104	0.454453	0.121499	0.22667	0.107672	0.316383	0.0623693	0.0723859	0.0100617	0.139622	0.508601	0.993172	0.257019	0.882249	3.46498e-32	3.09541e-06	0.0604088	0.364523	0.273357	0.423436	0.0101658
CDS01611-1	2298040	MFS general substrate transporter	Uncharacterized membrane protein YBR220C [Saccharomyces cerevisiae S288C]	4	0.378214	0.451812	0.364946	0.279268	0.861078	0.956408	1.1785	1.06705	0.721378	0.791698	0.60586	0.725255	1.21141	1.03566	1.66615	1.39644	0.748977	0.839267	-0.143117	-0.114012	0.46243	0.196393	0.917178	0.557169	0.0713334	0.032873	0.0733756	0.17488	7.06344e-06	3.37559e-07	1.32156e-10	6.20049e-09	0.000105767	3.43505e-05	0.00197758	0.000139752	7.04854e-11	1.5542e-08	6.75481e-20	3.62505e-14	0.000172022	5.32539e-05	0.495213	0.600119	0.0210908
CDS01613-1	2298042	Sugar transporter, conserved site	Major facilitator superfamily domain-containing protein 10	5	0.220356	0.345573	0.164203	0.120913	0.340853	0.542838	0.335326	0.557335	0.244227	0.507487	0.301605	0.552731	0.779727	0.711085	1.14348	0.945156	0.347382	0.504682	-0.0457774	0.0480491	0.432344	0.206403	0.796096	0.440474	0.172865	0.0251533	0.299477	0.425127	0.0295648	0.000163574	0.0326888	9.68494e-05	0.104334	0.000419225	0.0510401	8.68185e-05	1.69216e-07	2.91332e-07	1.13835e-14	3.11035e-11	0.0301865	0.0014103	0.793564	0.775921	0.0110275
CDS01618-1	2298057	NA	NA	6	0.0372624	0.211567	0.743178	0.450708	0.471275	0.732462	0.935568	0.980786	0.556252	0.624234	0.766406	1.1321	1.34602	1.3521	2.1059	1.99575	0.808054	1.0939	-0.0416479	0.0382002	0.537968	0.2582	1.29784	0.901845	0.799772	0.179364	9.01276e-08	0.00267961	0.000892897	7.96142e-07	1.44085e-11	1.74046e-11	6.21987e-05	2.811e-05	3.35984e-08	3.53699e-15	9.45651e-23	3.36693e-21	7.81872e-55	3.2799e-45	8.83259e-09	2.68103e-13	0.790573	0.815177	0.000533166
CDS01620-1	98316	NA	NA	9	0.210951	0.359812	0.569875	0.476612	-0.0308168	0.180818	-0.595447	0.265226	0.560888	-0.00438094	0.431353	0.756376	-1.20019	0.306186	-0.9594	0.251464	0.553093	0.0514877	-0.12174	0.704889	-1.75328	0.254698	-1.51249	0.199976	0.367269	0.203182	0.0116388	0.0767497	0.896467	0.521238	0.0170734	0.340209	0.0121442	0.98782	0.0579446	0.00389859	1.22099e-05	0.267412	0.000542401	0.388627	0.0160702	0.866785	0.638129	0.0322278	5.65639e-09
CDS01623-1	2298064	Fumarate lyase	Fumarate hydratase, mitochondrial	18	-0.351878	-0.365695	-0.326565	-0.304275	-0.549869	-0.328695	-0.864524	-0.320581	-0.417271	-0.246272	-0.929766	-0.735236	-0.764213	-0.891159	-1.7543	-1.19515	-0.649895	-0.392628	-0.279871	-0.342607	-0.114318	-0.49853	-1.10441	-0.802526	0.00880418	0.00239038	0.012159	0.0079684	6.08616e-05	0.00484426	2.43411e-09	0.005765	0.00110816	0.0321079	8.86299e-11	1.22786e-09	1.57678e-07	1.02614e-12	1.78232e-19	2.56518e-17	5.39684e-06	0.00183189	0.106853	0.0215101	0.514883
CDS01624-1	2298071	Malate synthase	Malate synthase, glyoxysomal	19	-0.669703	-0.324953	-0.50623	-0.465514	-0.842301	-0.38709	0.339465	-0.322873	-0.623333	-0.275319	0.071749	-0.523887	-0.692505	-0.955067	-0.859048	-1.0628	-0.737112	-0.544077	0.808861	0.0201905	0.0446069	-0.410989	-0.121936	-0.518727	3.96807e-05	0.00334894	0.000923267	1.74991e-05	4.39087e-07	0.000378463	0.0127747	0.00272656	3.21878e-05	0.0101004	0.605999	1.52351e-06	3.10008e-05	2.19859e-16	3.36966e-06	3.23618e-17	1.12635e-05	4.51772e-06	1.02141e-05	0.882756	0.827459
CDS01634-1-a	2298096	Extradiol ring-cleavage dioxygenase, class III enzyme, subunit B	4,5-DOPA dioxygenase extradiol [Beta vulgaris]	19	-0.254913	-0.280897	-0.429295	-0.444692	-0.490829	-0.272978	-1.29794	-0.57303	-0.537112	-0.258906	-1.11826	-0.590472	-0.203232	-0.305229	-0.483324	-0.47714	-0.62239	-0.337428	-0.49587	-0.253045	0.419158	0.0321985	0.139065	-0.139712	0.267541	0.135829	0.0618523	0.0150142	0.0396589	0.131939	6.92008e-06	0.00263674	0.0167131	0.148998	2.9602e-05	0.00164064	0.379059	0.0896305	0.0667442	0.0175639	0.0138414	0.0943369	0.123511	0.286359	0.151342
CDS01666-1	2298183	NA	Outer spore wall protein RRT8	15	0.0823763	-0.0721093	0.368609	0.205115	0.279793	0.145228	1.36586	0.179872	0.287371	0.200123	0.938424	0.414364	0.120842	0.204316	0.325273	0.00802895	0.407186	0.172476	0.531238	0.241888	-0.286344	0.0318403	-0.0819129	-0.164447	0.79119	0.820037	0.197449	0.465564	0.345505	0.617625	6.10358e-08	0.531261	0.303209	0.483495	0.00034394	0.125559	0.69987	0.470424	0.310956	0.979988	0.17037	0.589749	0.0766646	0.480302	0.407649
CDS01681-1	61192	Major facilitator superfamily	Uncharacterized MFS-type transporter C1271.10c [Schizosaccharomyces pombe 972h-]	11	0.0648192	0.114823	0.159906	0.172245	0.166799	0.0347993	0.463901	0.254215	0.211197	0.0787842	0.250529	0.258712	-0.882585	-0.166725	-0.203082	-0.0156785	0.197782	0.0138344	0.0527472	0.244878	-1.08037	-0.18056	-0.400864	-0.0295129	0.728996	0.557958	0.369518	0.344712	0.358627	0.855715	0.00730596	0.163885	0.214784	0.675586	0.153366	0.148932	0.00015831	0.394539	0.344405	0.939556	0.285572	0.948175	0.794801	0.289125	2.23554e-05
CDS01689-1	NA	NA	MAT+ sexual cell fertilization-promoting factor [Podospora anserina]	15	0.187844	0.0475153	0.108855	-0.0586694	0.273078	-0.183301	1.00677	-0.0151999	0.418537	0.000132523	1.08383	0.406728	-0.0166623	0.0154078	-0.382422	-0.154746	0.476233	-0.151504	0.607595	0.558232	-0.492896	0.166912	-0.858655	-0.00324202	0.442235	0.85855	0.650514	0.818245	0.25188	0.49457	2.38134e-06	0.952973	0.0577021	0.999588	1.89541e-07	0.0826925	0.948467	0.951535	0.201577	0.588656	0.0432795	0.609658	0.0102398	0.0770472	0.0798203
CDS01711-1	2298288	UAS	UBX domain-containing protein 10 [Schizosaccharomyces pombe 972h-]	4	0.175048	0.25451	0.00623642	0.0170307	0.36378	0.46732	0.600358	0.534908	0.3992	0.417769	0.266588	0.426806	0.74858	0.621784	1.19785	1.14889	0.369808	0.48316	-0.10322	-0.056354	0.378772	0.138624	0.828039	0.665729	0.302912	0.145723	0.970691	0.921156	0.0252527	0.00391847	0.00012507	0.000785814	0.00903483	0.0100186	0.0998774	0.00745839	1.59645e-06	6.54979e-05	4.7455e-15	5.74402e-14	0.0262057	0.00632661	0.571541	0.768015	0.0324683
CDS01724-1	2298337	Major facilitator superfamily MFS-1	Uncharacterized MFS-type transporter C1271.10c [Schizosaccharomyces pombe 972h-]	15	0.395489	0.27286	-0.180518	-0.0491658	-0.0620672	0.0736371	2.44691	0.0431975	-0.00989493	0.0323431	1.69848	-0.0569522	-0.5318	-0.0149604	0.390998	-1.06403	0.0714463	0.559012	1.62704	-0.615964	-0.603246	-0.573972	0.319552	-1.62305	0.69475	0.802005	0.868241	0.963962	0.954514	0.946047	0.00177531	0.968334	0.992168	0.976288	0.0393113	0.958259	0.66834	0.989031	0.719355	0.437475	0.94765	0.607447	0.116404	0.623977	0.664572
CDS01734-1	60238	Pyridoxamine 5'-phosphate oxidase	Protein bli-3 [Neurospora crassa OR74A]	15	0.089449	-0.0810255	0.439572	0.290884	0.301886	0.0835415	2.17498	-0.0212886	0.315649	0.0559504	1.34878	0.27609	-0.669649	-0.105922	0.0855966	-0.0237102	0.316292	-0.0972344	1.03249	0.373325	-0.985941	-0.00868775	-0.230695	0.0735243	0.687352	0.702111	0.0301516	0.118177	0.153667	0.671888	3.55776e-38	0.915234	0.113594	0.776099	5.81341e-14	0.138438	0.0117658	0.598636	0.722548	0.912144	0.143532	0.667126	1.07796e-06	0.126785	0.000632953
CDS01739-1	2298375	NA	NA	15	0.614592	-0.178297	0.817721	-0.396329	1.16323	0.143419	5.07074	-0.21054	1.20946	-0.221264	4.13311	0.49781	-0.528984	-1.10591	-0.780211	-1.04645	1.5935	-0.23502	2.5396	0.73283	-2.12249	-0.870887	-2.37372	-0.811428	0.254894	0.709873	0.106789	0.397393	0.0176289	0.738435	1.07992e-39	0.646407	0.00936778	0.629708	4.16305e-26	0.205698	0.449956	0.0478239	0.337328	0.0883679	0.000719113	0.650924	9.42897e-13	0.179518	0.00183142
CDS01742-1	NA	NA	NA	1	0.197384	0.306547	0.586356	0.377047	0.320991	0.286532	0.643898	0.324364	0.3348	0.384831	0.668895	0.715392	0.977171	1.03412	1.31053	1.11467	0.419334	0.394073	0.249561	0.321319	0.557837	0.640045	0.891193	0.720594	0.0284844	0.000646748	3.82552e-11	2.21356e-05	0.000336498	0.00134364	4.14051e-13	0.000276173	0.000163036	1.53902e-05	4.13686e-14	4.97026e-16	2.35751e-28	5.69102e-32	1.06448e-49	1.70662e-36	2.9435e-06	1.31288e-05	0.0144585	0.00176187	4.54392e-08
CDS01744-1	2298386	Phosphoglucose isomerase (PGI)	Glucose-6-phosphate isomerase	18	-0.412471	-0.137815	-0.227299	-0.0338691	-0.445888	-0.155758	-0.680299	-0.106809	-0.312107	-0.120292	-0.659783	-0.330543	-0.531298	-0.416921	-1.19982	-0.593095	-0.502651	-0.279415	-0.157131	-0.0511276	-0.0286472	-0.137506	-0.697164	-0.31368	0.000183206	0.200227	0.0299819	0.739099	4.79946e-05	0.137431	2.28392e-09	0.303323	0.00244707	0.246435	3.0176e-09	0.00172453	2.90097e-06	0.000109916	1.92541e-18	5.27909e-07	8.85084e-06	0.0150923	0.240996	0.698404	0.833113
CDS01748-1	97899	Glycosyltransferase sugar-binding region containing DXD motif	Initiation-specific alpha-1,6-mannosyltransferase [Schizosaccharomyces pombe 972h-]	14	0.360774	0.144918	0.32096	0.108398	0.431516	0.19938	0.864632	0.219833	0.395667	0.133956	1.11837	0.596968	0.261603	0.155686	0.832264	0.345898	0.543777	0.214812	0.57459	0.382156	-0.282175	-0.0591264	0.288487	0.131086	7.77994e-06	0.0728938	6.13363e-05	0.173582	7.14712e-08	0.0124159	4.99826e-28	0.00572742	5.8659e-07	0.0933338	9.57565e-47	2.10513e-14	0.00130415	0.0511416	3.62449e-25	1.75476e-05	1.25851e-11	0.00860392	1.40094e-10	3.33728e-05	0.00230829
CDS01750-1	86146	NA	NA	11	0.122421	-0.0967519	0.20072	0.138825	-0.123003	-0.247774	-0.10138	-0.0246834	0.225907	-0.0336585	0.509919	0.0832571	-1.64154	-0.524948	-2.21193	-0.530938	0.202952	0.020708	0.306967	0.0625491	-1.84449	-0.545656	-2.41488	-0.551646	0.26122	0.375362	0.0651567	0.202233	0.259268	0.0231519	0.352418	0.820806	0.0377928	0.757416	2.73436e-06	0.444462	8.86079e-50	1.55785e-06	6.00635e-86	1.26271e-06	0.0625119	0.849651	0.0145202	0.619575	1.34899e-47
CDS01765-1	86143	3-hydroxyacyl-CoA dehydrogenase, C-terminal	3-hydroxyacyl-CoA dehydrogenase-like protein LAM1	20	-0.0733584	-0.0812103	-0.182043	-0.0260448	-0.680785	-0.220625	0.286307	-0.613655	-0.799605	-0.0565781	0.575034	-0.000227488	-0.639294	-0.286745	-1.99659	-1.21662	-0.468835	-0.217108	1.04387	0.21688	-0.170459	-0.0696379	-1.52775	-0.999508	0.852641	0.819239	0.640697	0.937614	0.122943	0.530083	0.436098	0.103404	0.057222	0.867408	0.0961026	0.999451	0.155613	0.413534	0.00433278	0.00956666	0.28009	0.574007	0.021619	0.613259	0.751516
CDS01767-1	39694	Triosephosphate isomerase	Putative triosephosphate isomerase	16	-0.156579	0.106057	-0.264032	-0.101949	-0.933757	-0.234037	-1.72961	-0.740511	-1.18227	-0.0229543	-0.68459	-0.289143	0.0368791	-0.0433523	-0.289296	-0.102329	-0.805321	-0.276432	0.12073	-0.012711	0.8422	0.23308	0.516024	0.174103	0.701507	0.750673	0.512682	0.755737	0.0491709	0.493253	0.00286732	0.0472	0.0108427	0.944157	0.118111	0.391207	0.926499	0.894636	0.52472	0.772404	0.0902062	0.46345	0.829066	0.976444	0.111864
CDS01770-1	2298452	Ketose-bisphosphate aldolase, class-II	Putative fructose-bisphosphate aldolase	17	-0.384218	-0.0409581	-0.476971	-0.303138	-0.943032	-0.331124	-1.32767	-0.802206	-0.919786	-0.244871	-0.506555	-0.494852	-0.343384	-0.375395	-1.45977	-0.774046	-0.570827	-0.287831	0.064271	-0.207021	0.227442	-0.0875632	-0.888943	-0.486215	0.0300711	0.799948	0.00646774	0.0593412	5.79684e-07	0.0420386	3.55474e-11	2.5252e-06	3.17547e-07	0.128227	0.00392053	0.00244965	0.0534112	0.0211949	6.23115e-11	1.34329e-05	0.00180857	0.091316	0.762224	0.295566	0.288345
CDS01771-1	2086155	Post-SET zinc-binding region	L-threonate dehydrogenase [Cupriavidus necator H16]	19	-0.758536	-0.130258	-0.603753	-0.314999	-1.09541	-0.286594	-1.43865	-0.283307	-1.06535	-0.213821	-1.09025	-1.01854	-0.584342	-0.60609	-1.46581	-0.991647	-0.904946	-0.256044	-0.185305	-0.762491	0.320604	-0.350046	-0.560868	-0.735603	0.0225039	0.555272	0.050644	0.14392	0.00208339	0.190781	0.000220509	0.193264	0.00104838	0.319402	0.00159848	3.53312e-05	0.0722278	0.00813631	0.000936947	0.000254928	0.00989468	0.283747	0.669816	0.0107026	0.443698
CDS01775-1	2298462	Armadillo-type fold	Coatomer subunit beta	4	0.250894	0.296606	-0.0581846	-0.0249688	0.528031	0.387639	0.677707	0.537946	0.459279	0.441419	0.301918	0.449066	0.753722	0.50372	0.98651	1.08414	0.447477	0.415783	-0.145559	0.0332837	0.306245	0.0879374	0.539034	0.668356	0.154593	0.1246	0.747312	0.897123	0.00152612	0.034068	3.19804e-05	0.00240959	0.00406616	0.0141266	0.0749266	0.0111498	4.46692e-06	0.00437729	3.10686e-09	2.89318e-10	0.00955476	0.0373375	0.44162	0.876783	0.0968858
CDS01786-1	2298488	NA	NA	9	-0.216502	-0.316794	-0.504706	-0.263708	-0.439793	-0.435916	-1.01694	-0.190277	-0.140235	-0.333196	-0.555973	-0.492597	-1.58917	-0.756452	-0.127537	-0.660514	-0.34308	-0.696347	-0.212893	0.203749	-1.24609	-0.0601054	0.215543	0.0358321	0.291116	0.206661	0.0158105	0.256889	0.0372829	0.0771649	1.89482e-05	0.414933	0.460056	0.164159	0.00844322	0.0425729	1.48415e-08	0.00354096	0.556613	0.017836	0.106957	0.0172724	0.399372	0.541184	6.87493e-05
CDS01787-1	2298494	NA	Nuclear bridge Ish domain protein les1	15	0.755302	-0.106222	0.816235	-0.160058	0.716824	-0.0373413	3.35124	0.153237	0.940824	-0.0786737	2.18369	0.417339	-0.155324	-0.144684	0.168441	-0.715504	0.85073	-0.552366	1.33296	0.969705	-1.00605	0.407682	-0.682288	-0.163138	0.375493	0.895681	0.320077	0.834317	0.399022	0.96108	3.39077e-07	0.834256	0.228049	0.918111	0.00183657	0.542653	0.880602	0.850623	0.870604	0.458711	0.316868	0.567304	0.0765923	0.339104	0.347042
CDS01796-1	2298514	GPCR, rhodopsin-like	NA	20	0.084603	-0.0638578	-0.167495	0.0427563	-0.137603	-0.0381376	-0.416346	-0.108765	-0.193036	-0.0918386	-0.272588	-0.319246	-0.754598	-0.452724	-1.30854	-1.24682	-0.190623	-0.210303	-0.0819658	-0.108943	-0.563976	-0.242421	-1.11792	-1.03652	0.690505	0.744923	0.437128	0.813761	0.530234	0.839312	0.0732024	0.565931	0.352629	0.626096	0.215325	0.098845	0.00341089	0.0239134	5.0972e-05	2.66505e-06	0.402391	0.327346	0.755194	0.658682	0.0560437
CDS01805-1	2055951	NA	NA	18	-0.502328	-0.193094	-0.227818	-0.346804	-0.247674	-0.102937	-1.07577	-0.642049	-0.45432	-0.317026	-1.36924	-1.11468	-0.132703	-0.825018	-1.55656	-0.590148	-0.745098	-0.331602	-0.624139	-0.783082	0.612395	-0.493416	-0.811465	-0.258546	0.000420287	0.148141	0.0825601	0.00741919	0.0652756	0.417035	1.28798e-11	3.98506e-06	0.00053794	0.0152597	1.13663e-16	1.28129e-13	0.325154	7.93786e-09	6.99285e-15	6.90436e-05	9.52848e-07	0.0223494	0.00159858	1.91749e-05	0.000407955
CDS01828-1	2298593	Peptidase A1	Aspartic proteinase yapsin-3	14	0.424707	0.256595	0.0779777	0.0989003	0.542168	0.221486	1.0297	0.229735	0.392441	0.142357	0.984586	0.436699	0.324819	0.341317	0.698985	0.334481	0.630249	0.198861	0.354337	0.237838	-0.30543	0.142456	0.0687357	0.13562	0.218689	0.439437	0.826844	0.758367	0.105606	0.490862	0.000930899	0.471644	0.226424	0.660192	0.00137111	0.148501	0.362437	0.270516	0.0477949	0.318138	0.062017	0.576993	0.295815	0.532923	0.426377
CDS01833-1	37110	SUN	NA	18	-0.216389	-0.177419	-0.218771	-0.160196	-0.059403	-0.169368	-0.652801	-0.178058	-0.193779	-0.11479	-0.513806	-0.490458	-0.461402	-0.483348	-1.01281	-0.527069	-0.23378	-0.240077	-0.280026	-0.25038	-0.227622	-0.24327	-0.779025	-0.286992	0.142739	0.208298	0.125642	0.225505	0.675175	0.210994	4.48014e-05	0.186697	0.155968	0.388114	0.000683636	0.000481429	0.00342545	0.000645105	1.7732e-07	0.000734341	0.120266	0.113573	0.118221	0.158655	0.217651
CDS01839-1	2298626	Glucose/ribitol dehydrogenase	D-beta-hydroxybutyrate dehydrogenase, mitochondrial	15	0.20111	-0.08938	0.345112	0.103823	0.417853	0.128036	2.48538	0.14961	0.435712	0.0363204	1.717	0.278108	-0.195928	-0.0202323	0.418765	0.396372	0.590973	-0.022208	1.12603	0.300316	-0.786901	0.00197566	-0.172208	0.41858	0.603365	0.820756	0.344587	0.769758	0.256279	0.723253	5.50053e-18	0.675933	0.208438	0.920779	1.52441e-08	0.417323	0.64626	0.95591	0.296648	0.278342	0.105989	0.957285	0.00100212	0.50233	0.0839461
CDS01860-1	2124094	NA	NA	7	-0.108518	0.147881	-0.156306	0.0394062	-0.229873	0.0192749	-0.62618	-0.0491089	-0.273354	-0.0586336	0.00631742	0.123887	-0.75434	0.042331	1.05512	0.342752	-0.095639	-0.258788	0.101956	0.382676	-0.658701	0.301119	1.15076	0.60154	0.426801	0.279055	0.249215	0.771028	0.0927402	0.887416	7.19448e-06	0.718752	0.0431859	0.667161	0.962605	0.358368	1.08241e-07	0.755437	1.93544e-15	0.0119238	0.484887	0.067966	0.515898	0.0175731	5.43535e-05
CDS01861-1	2298688	O-methyltransferase, family 2	O-methyltransferase asqD	17	-0.550715	-0.310725	-0.581348	-0.347814	-1.01879	-0.375058	-1.46851	-0.651196	-0.980729	-0.335736	-0.909506	-0.626862	-0.375806	-0.350398	-1.70988	-1.00579	-0.83909	-0.430182	-0.0704159	-0.196681	0.463284	0.0797832	-0.870792	-0.575609	0.00233709	0.0507529	0.000949316	0.0216082	2.37021e-07	0.0156926	2.17983e-11	5.99776e-05	6.93397e-08	0.0283112	1.27269e-06	7.72462e-05	0.0342228	0.0217673	7.29442e-11	9.12262e-08	1.72712e-05	0.012355	0.765021	0.329974	0.0416924
CDS01863-1	NA	NA	NA	4	-0.230154	-0.14907	-0.412791	-0.454302	0.445309	0.0887716	0.949438	0.638931	-0.204644	0.621837	-0.400739	0.525281	1.71993	1.13301	1.59603	2.0124	0.854239	-0.43533	-1.25498	0.960611	0.865696	1.56834	0.741788	2.44773	0.828143	0.886815	0.697643	0.663281	0.628882	0.926003	0.265489	0.458208	0.833362	0.470751	0.705443	0.542831	0.0290795	0.154709	0.0544866	0.00754689	0.332538	0.716646	0.255435	0.443412	0.30587
CDS01876-1	2298723	Anp1	Mannan polymerase II complex ANP1 subunit	4	0.205677	0.227533	0.0798971	0.0414439	0.394843	0.362996	0.526612	0.370147	0.391957	0.285273	0.36824	0.407704	0.773365	0.550934	1.09821	0.910243	0.389019	0.396695	-0.0207789	0.0110085	0.384346	0.154239	0.709195	0.513548	0.38967	0.344087	0.735982	0.859489	0.0842505	0.107495	0.0186621	0.0984398	0.0697844	0.208914	0.101938	0.062222	0.000426575	0.010454	5.53702e-07	2.72637e-05	0.0971528	0.107296	0.934681	0.966955	0.122009
CDS01878-1	2314148	Nucleoside phosphatase GDA1/CD39	Golgi apyrase	6	0.177043	0.127214	0.180389	0.0225109	0.200351	0.00441366	0.649387	0.0473543	0.206258	0.00103813	0.758308	0.472506	1.01994	0.791982	1.43051	0.87263	0.394905	0.160937	0.363402	0.311569	0.625037	0.631045	1.0356	0.711693	0.563748	0.677915	0.543203	0.938797	0.507277	0.988321	0.0202466	0.873363	0.46735	0.997232	0.00493796	0.0798428	0.000152941	0.00217655	7.42838e-08	0.00135687	0.186271	0.618752	0.237379	0.365233	0.0419077
CDS01888-1	2298743	NA	NA	14	-0.0390006	-0.000517793	0.251599	0.0376707	-0.0287927	0.110835	1.25252	0.177065	0.181211	0.01076	1.04164	0.280318	-0.163649	0.0106919	0.508259	0.542016	0.125448	0.12443	0.916192	0.155888	-0.289096	-0.113739	0.382812	0.417585	0.794534	0.997249	0.071152	0.790174	0.845721	0.437085	2.92334e-23	0.207649	0.184805	0.940408	2.48876e-16	0.0399274	0.290899	0.940512	0.000501556	0.000114181	0.395568	0.420701	1.81345e-09	0.357889	0.100966
CDS01889-1-b	2298745	Short-chain dehydrogenase/reductase SDR	NADP-dependent 3-hydroxy acid dehydrogenase	18	-0.304225	-0.0902213	-0.175424	-0.129059	-0.546286	-0.181001	-0.881996	-0.247185	-0.565531	-0.112228	-0.718983	-0.246615	-0.563369	-0.364213	-1.59232	-0.629939	-0.572124	-0.171222	-0.146859	-0.0753926	0.00875485	-0.192991	-1.0202	-0.458717	0.0278051	0.514869	0.180389	0.326774	0.000136491	0.182341	9.76697e-09	0.0704038	2.69958e-05	0.398971	6.85129e-07	0.0659693	0.000135888	0.00848728	7.22114e-15	7.55362e-05	0.000110786	0.250649	0.407449	0.657717	0.961126
CDS01895-1	2298770	NA	NA	13	0.378711	0.203941	0.144188	0.203524	0.478687	0.488474	1.10345	0.319169	0.376664	0.15181	0.714713	0.100048	0.342411	0.0952884	0.767438	0.0279372	0.486791	0.242512	0.227922	-0.142464	-0.14438	-0.147223	0.280647	-0.214575	0.0781465	0.302193	0.506714	0.276267	0.0222571	0.00732064	8.50758e-09	0.0864786	0.0618975	0.426977	0.000317407	0.598278	0.118277	0.619257	0.000363124	0.893906	0.0228672	0.241727	0.306807	0.538116	0.550181
CDS01901-1	2086391	Heat shock protein Hsp70	Iron-sulfur cluster biogenesis chaperone, mitochondrial	18	-0.187286	-0.0910355	-0.0283371	-0.0636564	-0.081949	-0.166389	-0.64919	-0.218649	-0.124085	-0.241426	-0.642951	-0.385825	-0.437397	-0.537651	-1.03457	-0.179671	-0.30254	-0.262884	-0.340411	-0.12294	-0.134857	-0.274767	-0.732034	0.0832132	0.147319	0.482114	0.822221	0.614278	0.520387	0.194433	1.14064e-06	0.0886758	0.321952	0.0603272	1.08394e-06	0.00279635	0.000977735	4.44724e-05	1.80609e-12	0.173422	0.0211104	0.0510853	0.0273598	0.429227	0.384199
CDS01904-1	2304978	Protein kinase-like	NA	6	0.137675	-0.0722673	0.0603696	-0.154107	0.430053	0.222876	0.714775	0.369913	0.341328	0.231278	0.45951	0.311322	0.798021	0.260714	1.06009	0.448245	0.481332	0.149184	-0.0218218	0.162137	0.316689	0.11153	0.578753	0.299061	0.698364	0.851991	0.862613	0.67547	0.19731	0.524318	0.0249844	0.274817	0.285967	0.504802	0.158051	0.354483	0.0129316	0.44601	0.0010681	0.209082	0.155008	0.704178	0.952016	0.702996	0.377215
CDS01912-1	86076	NA	NA	19	-0.157061	0.0305599	-0.610555	-0.334384	-0.196069	-0.0547871	-1.32627	-0.392216	-0.317939	-0.169683	-0.743465	-0.401204	0.0594319	-0.237279	-0.651933	-0.556759	-0.473489	-0.286815	-0.269976	-0.11439	0.532921	0.0495357	-0.178444	-0.269944	0.0752891	0.722721	6.49786e-12	0.000104383	0.0261746	0.523983	2.52494e-47	5.5901e-06	0.000292851	0.0486467	7.89596e-17	3.28359e-06	0.499356	0.00590535	7.31542e-13	1.80015e-10	1.14007e-07	0.000981174	0.00933008	0.25491	2.16228e-07
CDS01919-1	2314164	Protein synthesis factor, GTP-binding	Elongation factor 2	8	-0.240293	-0.0586149	-0.0923209	-0.0584785	-0.148472	-0.0651719	-0.599904	-0.10938	-0.159099	-0.140683	-0.70415	-0.354298	-0.423911	-0.474438	-1.03377	-0.404017	-0.298437	-0.13318	-0.405713	-0.221118	-0.125473	-0.341259	-0.735335	-0.270837	0.00847961	0.542291	0.295862	0.528434	0.0980021	0.48819	1.9784e-10	0.245373	0.0681712	0.135977	7.03313e-14	0.000214653	6.3664e-06	1.31581e-06	5.6595e-22	8.16213e-05	0.00127111	0.18625	0.00023225	0.057761	0.25445
CDS01927-1	2298860	NA	Probable 6-phosphogluconolactonase ARB_02015	12	0.0954063	-0.20249	-0.278149	-0.330503	-0.0924106	-0.687357	-0.393217	-0.713421	-0.108302	-0.494407	-0.232391	-0.515986	-0.947251	-0.89941	-0.969354	-1.35161	-0.315363	-0.510344	0.0829722	-0.00564269	-0.631888	-0.389066	-0.653991	-0.841266	0.453407	0.116048	0.0292718	0.00998583	0.468372	1.17772e-07	0.00215336	3.83059e-08	0.393264	0.000126191	0.0682833	6.1372e-05	4.06604e-13	5.57248e-12	2.18702e-13	1.40591e-23	0.0140559	9.79767e-05	0.575245	0.970243	2.77781e-05
CDS01936-1	89710	GCN5-related N-acetyltransferase	Uncharacterized N-acetyltransferase C550.08 [Schizosaccharomyces pombe 972h-]	14	0.526962	0.272912	0.523125	0.105493	0.475118	-0.094874	2.01087	0.197678	0.578875	0.0360163	0.946684	0.36204	0.604457	0.128254	0.929284	-0.194887	0.606233	0.197879	0.34045	0.164161	-0.00177614	-0.069625	0.323051	-0.392766	0.461095	0.669407	0.45127	0.865	0.506111	0.88591	0.000566466	0.750037	0.383203	0.95503	0.145638	0.540621	0.397775	0.836691	0.193358	0.788169	0.396464	0.773891	0.635412	0.825139	0.998176
CDS01946-1	2314176	Oxidoreductase FAD/NAD(P)-binding	NADPH--cytochrome P450 reductase	4	0.126884	0.23259	0.0646181	0.0208549	0.539755	0.417436	0.59762	0.59194	0.436858	0.446924	0.172991	0.318902	0.915427	0.517263	1.02241	1.07089	0.384993	0.418461	-0.212002	-0.0995589	0.530434	0.0988019	0.637413	0.652428	0.343318	0.0801302	0.622504	0.872824	1.33359e-05	0.000788986	1.18348e-06	8.94395e-07	0.000266389	0.000278239	0.179517	0.00994634	2.18327e-14	1.92064e-05	1.20468e-16	1.53529e-19	0.00302427	0.00199712	0.142932	0.502314	0.000104525
CDS01947-1	97707	RNA recognition motif, RNP-1	Sporulation-specific protein 5	6	0.4511	0.427437	0.289578	0.105223	0.558032	0.715557	1.49321	1.05054	0.88277	0.454395	0.705847	0.950327	1.27064	0.622543	1.77337	1.5648	0.82746	0.981052	-0.121613	-0.0307252	0.443176	-0.358509	0.945913	0.583749	0.50314	0.61197	0.666642	0.900629	0.394263	0.351776	0.00936581	0.146678	0.136686	0.569907	0.260858	0.189211	0.0343003	0.418221	0.00248904	0.0268955	0.196623	0.219922	0.855213	0.969806	0.489126
CDS01954-1	2298920	NA	NA	17	0.0901668	0.140213	-0.406987	-0.173302	-0.520088	-0.256928	-1.01578	-0.307566	-0.47672	0.100726	-0.423762	-0.000761361	-0.363882	-0.135805	-0.395365	-0.0659948	-0.391426	0.00852282	-0.0323358	-0.00928418	0.0275439	-0.144327	-0.00393878	-0.0745176	0.677817	0.517129	0.0759469	0.422613	0.0299555	0.251681	0.000138008	0.171589	0.0325603	0.63025	0.0654195	0.997103	0.127214	0.530353	0.123119	0.774169	0.102904	0.970911	0.907924	0.971739	0.923457
CDS01963-1	2298929	Pleckstrin/ G-protein, interacting region	Developmental regulator flbA [Aspergillus nidulans FGSC A4]	3	-0.189791	0.0206169	0.0215476	0.0593917	0.0438947	0.141503	-0.294516	-0.0629523	-0.118081	0.060481	-0.293476	-0.259123	0.316475	0.123081	1.01184	0.187735	-0.11025	-0.108173	-0.183226	-0.15095	0.426725	0.231254	1.12209	0.295908	0.624191	0.953463	0.952135	0.856825	0.904424	0.669636	0.452688	0.854367	0.738043	0.856365	0.442321	0.458626	0.37405	0.707223	0.00242722	0.592006	0.775936	0.779695	0.684329	0.733468	0.319751
CDS01968-1	2298940	Major facilitator superfamily MFS-1	Major facilitator superfamily multidrug transporter mfsB [Aspergillus fumigatus Af293]	9	0.491707	0.253704	-0.171612	-0.071339	-0.154506	-0.535146	-0.588841	-0.438802	0.020498	-0.449399	0.433635	0.36643	-1.19132	-0.277564	0.21636	-0.212309	0.244925	-0.114986	0.18871	0.481416	-1.43625	-0.162578	-0.0285654	-0.0973234	0.0859642	0.452309	0.580703	0.832715	0.625495	0.160908	0.0889026	0.237047	0.943521	0.225883	0.122959	0.240065	0.00368019	0.43355	0.501138	0.578185	0.417219	0.766603	0.561547	0.245599	0.00114009
CDS01980-1	2298973	Molybdenum cofactor sulphurase, C-terminal	NA	17	-0.0983766	-0.11306	-0.264418	-0.33542	-0.466002	-0.4593	-1.2499	-0.793117	-0.502868	-0.278253	-0.623083	-0.676568	-0.42735	-0.509149	-0.596631	-0.830897	-0.423395	-0.38224	-0.199688	-0.294327	-0.00395441	-0.126909	-0.173236	-0.448657	0.743377	0.656109	0.378074	0.178275	0.145621	0.0786888	0.00119521	0.00436333	0.0942491	0.266155	0.0537341	0.0109173	0.190872	0.0498621	0.103205	0.00631622	0.194884	0.179408	0.609649	0.383852	0.991996
CDS01999-1	2299008	Ribonuclease III	54S ribosomal protein L3, mitochondrial	17	0.0489035	0.212285	-0.195423	0.0321232	-0.252438	-0.142737	-1.19376	-0.459586	-0.5657	-0.09062	-0.648473	-0.131605	-0.476493	-0.381393	-1.14993	-0.505357	-0.438844	-0.232845	-0.20963	0.10124	-0.037649	-0.148548	-0.711084	-0.272512	0.793566	0.247806	0.301028	0.857901	0.195176	0.44934	5.1516e-07	0.0209711	0.00350996	0.625329	0.00159932	0.474572	0.0224766	0.049656	1.17886e-05	0.0195516	0.0342845	0.270245	0.398105	0.669928	0.880688
CDS02008-1	2314200	NA	NA	14	0.0373723	-0.00422719	0.487341	0.248742	0.197671	0.171931	1.60976	0.501184	0.385276	0.273004	1.4751	1.0159	0.500102	0.699777	0.767121	0.747452	0.464149	0.255337	1.01095	0.760563	0.0359526	0.444441	0.302972	0.492116	0.779066	0.974476	0.000117735	0.0481127	0.129623	0.178276	7.42901e-41	5.62514e-05	0.00217541	0.0306669	1.47311e-34	2.94841e-17	0.000104252	1.24376e-08	2.94444e-09	2.62318e-09	0.000330399	0.0537212	3.54035e-13	1.42854e-07	0.80613
CDS02009-1	2299031	NA	NA	6	0.189207	0.121546	0.0210337	0.054224	0.0715842	-0.0326938	0.350528	0.294858	0.128138	0.0976887	0.478339	0.537911	-0.0891621	0.293056	1.0472	0.191454	0.124014	0.0981328	0.354326	0.439778	-0.213176	0.194923	0.923187	0.0933215	0.539983	0.716721	0.94562	0.864756	0.818706	0.921528	0.238347	0.340887	0.659417	0.760656	0.0933455	0.0651778	0.787599	0.339253	0.000240817	0.572082	0.6959	0.78409	0.292834	0.244847	0.571199
CDS02013-1	2299035	NA	NA	11	0.148721	-0.128662	-0.0932218	0.0287062	0.205169	-0.216633	-0.0216122	-0.205584	0.246444	-0.126485	0.242791	-0.191983	-0.538576	-0.299741	-1.11413	-0.908506	0.184267	-0.362259	0.0585239	0.170276	-0.722843	0.0625184	-1.2984	-0.546247	0.409742	0.492968	0.609663	0.866753	0.245831	0.237612	0.906707	0.25845	0.137928	0.479172	0.158573	0.280598	0.0104947	0.102196	2.22466e-05	8.61587e-05	0.310831	0.0853384	0.769139	0.471425	0.00194015
CDS02020-1	2314205	Ras GTPase	GTP-binding protein ypt2	4	0.146385	0.167465	0.019748	0.00374626	0.300948	0.219069	0.58248	0.311094	0.292592	0.227646	0.337896	0.302649	0.665335	0.458583	1.14568	0.946374	0.318354	0.267772	0.0195417	0.0348772	0.34698	0.190811	0.827324	0.678603	0.112027	0.0767632	0.829004	0.967754	0.000793966	0.0167482	2.32296e-11	0.000567605	0.000748639	0.0123769	0.000127503	0.000703582	3.23955e-14	2.26509e-07	2.92395e-40	3.91372e-27	0.000472571	0.00580364	0.846733	0.745928	0.000566066
CDS02022-1	109638	Sterol desaturase	Methylsterol monooxygenase	19	-0.319723	-0.222223	-0.115965	0.0385772	0.0697484	0.0829838	-0.178205	0.112224	-0.10405	-0.00349577	0.260058	0.404273	0.0701813	1.16946	-1.06692	0.0829258	-0.273776	-0.356603	0.533834	0.760876	0.343957	1.52606	-0.793139	0.439529	0.00523653	0.0374246	0.299045	0.712004	0.530619	0.428148	0.114216	0.28301	0.346013	0.973409	0.0175915	9.25439e-05	0.531642	2.30181e-30	5.15157e-17	0.434311	0.0170257	0.00106722	3.81491e-05	7.15137e-10	0.00910306
CDS02035-1	2299084	Glycosyl transferase, family 2	Dolichyl-phosphate beta-glucosyltransferase	1	0.0790101	0.281215	0.237787	0.199948	0.245107	0.582783	0.197379	0.573268	0.300104	0.46256	-0.067802	0.315957	0.676242	0.807688	1.00511	0.832753	0.159766	0.376251	-0.227568	-0.060294	0.516476	0.431437	0.845342	0.456502	0.702074	0.153747	0.220816	0.288532	0.215975	0.00120902	0.323995	0.00139847	0.104827	0.0112366	0.741486	0.0864034	0.000325322	2.54441e-06	8.80508e-08	4.98182e-06	0.439072	0.0662774	0.333857	0.787275	0.0191525
CDS02036-1	2299088	Squalene epoxidase	Squalene monooxygenase	17	-0.151222	-0.0447304	0.0175161	0.0280316	-0.506831	-0.336449	-1.14972	-0.4102	-0.627702	-0.13982	-0.859928	-0.353386	-0.585198	-0.073605	-1.58204	-0.314846	-0.683511	-0.267376	-0.176417	-0.08601	0.0983125	0.193771	-0.898527	-0.0474701	0.530758	0.839552	0.938342	0.891613	0.0479897	0.134656	0.000112016	0.0705642	0.0103029	0.515282	0.00144048	0.10816	0.0291589	0.72715	2.56005e-05	0.188665	0.0127585	0.275978	0.597227	0.760516	0.767535
CDS02047-1	89603	Glycoside hydrolase, family 11	Endo-1,4-beta-xylanase 1	12	-0.411626	-0.288443	-0.365015	-0.292451	-0.500513	-0.370824	-0.678899	-0.696645	-0.483597	-0.442295	-0.961995	-0.647344	-0.492642	-1.07554	-1.23629	-1.24077	-0.633788	-0.230219	-0.328207	-0.417125	0.141146	-0.84532	-0.602501	-1.01055	0.0062051	0.0748111	0.0114448	0.0546044	0.000935476	0.0190094	1.5115e-05	3.38693e-05	0.00064225	0.00542153	2.98145e-09	7.02105e-05	0.00148632	2.60097e-09	4.08244e-10	2.52367e-09	7.18795e-05	0.175248	0.0954865	0.0398517	0.460054
CDS02048-1	122893	Zinc finger, C2H2-type	NA	3	-0.190691	-0.00880808	-0.0771642	0.142822	-0.062728	0.161026	0.199457	0.403763	0.0506388	0.276427	-0.12452	-0.0228256	0.647769	0.601596	1.11419	1.11344	0.119999	0.168347	-0.244519	-0.191173	0.52777	0.433248	0.994189	0.945094	0.615723	0.975944	0.829295	0.592239	0.86377	0.553462	0.565949	0.118938	0.879575	0.295371	0.730503	0.933714	0.047897	0.0156693	0.000488592	5.52673e-06	0.740175	0.573171	0.556073	0.570751	0.171636
CDS02057-1	2299137	NA	Pre-mRNA-splicing factor cwc-26 [Neurospora crassa OR74A]	17	0.0923722	0.224833	-0.229387	-0.0673497	-0.289051	-0.0224005	-0.606011	-0.189034	-0.539568	0.171696	-0.251892	-0.108124	-0.669119	-0.225759	-1.00555	-0.652144	-0.271742	-0.196854	0.0198501	0.0887299	-0.397377	-0.028905	-0.733811	-0.455291	0.705028	0.291165	0.36006	0.750608	0.265138	0.916902	0.0290037	0.390107	0.0340282	0.40551	0.316962	0.611757	0.0207383	0.303782	0.00308952	0.0122512	0.306356	0.419602	0.948056	0.74607	0.237545
CDS02058-1	2299139	NA	NA	7	0.0785736	0.131871	0.029303	0.208228	-0.00422481	0.262054	0.343481	0.47827	0.139581	0.167906	-0.286276	-0.184625	-0.352831	-0.173802	1.26018	0.679551	0.221629	0.362064	-0.507905	-0.546689	-0.57446	-0.535866	1.03855	0.317488	0.433327	0.203057	0.766791	0.0356628	0.966422	0.00862964	0.000395431	9.08562e-07	0.145415	0.094171	0.00509234	0.0740547	0.000931603	0.0952691	1.6048e-41	6.70907e-12	0.0260232	0.000513694	1.29607e-05	6.11869e-06	1.8075e-06
CDS02063-1	2299149	Endonuclease/exonuclease/phosphatase	Nuclear poly(A) polymerase 1	10	-0.120097	0.0520952	-0.237381	0.0938575	-0.22262	0.163146	-0.825408	0.290194	-0.107353	0.120831	-1.86721	-1.49791	-1.98866	-1.46745	-1.14851	-1.21808	0.0634965	0.269755	-1.93071	-1.76767	-2.05216	-1.7372	-1.21201	-1.48783	0.748011	0.898881	0.520818	0.805934	0.554962	0.672379	0.054613	0.438909	0.756968	0.754162	0.000564255	0.00624141	0.000916662	0.00748951	0.0271958	0.0338102	0.862453	0.516451	0.000903402	0.0036673	0.00126237
CDS02073-1	109620	Cytochrome b5	Acyl-CoA desaturase	2	-0.232003	-0.269246	0.0970169	0.109675	-0.183064	0.0443139	0.58661	-0.485186	-0.336916	-0.0597786	0.601826	-0.0412603	0.0917867	-0.192777	1.06608	-0.654834	-0.0121838	-0.242891	0.614009	0.20163	0.10397	0.0501141	1.07826	-0.411943	0.176286	0.109281	0.559047	0.497517	0.281507	0.785811	0.000322538	0.00385119	0.0451735	0.714763	0.000206559	0.799789	0.586361	0.242415	6.09173e-11	0.000185263	0.942821	0.155993	0.00125208	0.301409	0.595539
CDS02091-1	89563	Ubiquitin	DNA damage-inducible protein 1 [Chaetomium globosum CBS 148.51]	12	-0.073505	-0.510307	-0.520798	-0.460606	-0.606	-1.0405	-0.920537	-1.15307	-0.482131	-0.727558	-0.419772	-1.04087	-1.54166	-1.52762	-1.66549	-2.02658	-0.434678	-0.894275	0.0149053	-0.146595	-1.10698	-0.633341	-1.23081	-1.1323	0.518358	1.41677e-05	8.16416e-06	4.51795e-05	3.87444e-07	1.99425e-17	1.31445e-13	1.31296e-20	2.27985e-05	5.24858e-10	0.000276404	5.33875e-18	3.56269e-28	1.10361e-31	8.82904e-28	1.72935e-39	0.000263388	3.66043e-12	0.913969	0.33517	3.51595e-12
CDS02102-1	2132770	NA	NA	9	-0.323551	0.142423	0.13984	0.245267	-0.138364	0.126757	0.289961	0.493323	0.0242166	0.110073	-0.564792	-0.180749	-1.69152	-0.489203	-0.265683	0.364577	0.0628197	0.350588	-0.627612	-0.531337	-1.75434	-0.839791	-0.328503	0.0139893	0.066934	0.472819	0.385209	0.185795	0.415411	0.509877	0.0707251	0.00649134	0.878984	0.565548	0.00153187	0.361496	8.80943e-13	0.0207464	0.155292	0.0619126	0.709295	0.0811561	0.002029	0.0228539	7.38294e-12
CDS02105-1	2299238	Yip1 domain	Protein YIP5	5	0.225774	0.347543	0.204456	0.173603	0.491367	0.631366	0.749242	0.581583	0.476921	0.468884	0.537433	0.612352	0.665091	0.715517	1.01694	1.089	0.519241	0.61196	0.0181917	0.000392315	0.145851	0.103557	0.497703	0.477041	0.13881	0.0210202	0.168383	0.236251	0.000661083	5.15245e-06	6.73538e-08	2.83682e-05	0.000510897	0.000901338	0.000132464	6.8343e-06	3.5157e-06	1.18418e-07	1.01443e-12	1.05003e-15	0.00040912	5.17894e-05	0.907375	0.998052	0.358541
CDS02114-1	2299267	Fungal chitin synthase	Chitin synthase D	11	0.434396	-0.0179912	0.26385	0.295931	0.272633	-0.374505	-0.132139	-0.151031	0.497068	-0.027667	0.511582	0.117418	-1.07248	-0.0854638	-1.27385	-1.29798	0.359668	-0.266832	0.151914	0.38425	-1.43215	0.181368	-1.63352	-1.03114	0.190041	0.958709	0.425628	0.337402	0.419176	0.297091	0.717145	0.657554	0.106927	0.93355	0.107824	0.711683	0.0212394	0.797332	0.0174581	0.00790545	0.290723	0.495091	0.674821	0.367879	0.00392942
CDS02116-1	2299273	Oxidoreductase FAD/NAD(P)-binding	Nitrate reductase [NADPH]	5	0.982834	1.02751	0.701645	1.04129	0.694351	1.03109	0.945248	1.04719	0.735161	0.989309	0.820649	0.990484	0.609252	1.07147	0.933795	1.03649	0.88891	1.02202	-0.0682613	-0.0315349	-0.279658	0.0494494	0.0448851	0.0144726	0.0220169	0.0116792	0.107804	0.00717163	0.11889	0.00900889	0.0273635	0.0075657	0.0796549	0.0122168	0.055427	0.0110128	0.187366	0.00573398	0.0432183	0.0125879	0.0437891	0.0169813	0.879356	0.942183	0.561715
CDS02127-1	2299295	NA	NA	5	0.690664	1.2242	1.2735	0.744701	1.35628	1.85879	2.17467	2.22786	1.26706	1.66224	1.41028	2.22531	2.81484	2.99528	3.37084	3.40687	1.43003	2.24015	-0.0197453	-0.0148418	1.38481	0.755127	1.94081	1.16672	1.0084e-05	1.26978e-13	3.17782e-19	1.05223e-05	1.89063e-21	2.421e-35	2.39801e-60	1.86743e-53	8.2609e-20	8.68711e-28	7.59948e-24	4.13901e-54	5.58125e-106	9.18496e-105	7.74594e-155	2.90234e-135	2.48657e-23	1.44173e-49	0.888096	0.91309	7.06129e-27
CDS02135-1	2299309	GTP-binding protein, HSR1-related	GTPase MTG2, mitochondrial	19	-0.138697	-0.0947191	-0.307398	-0.0808465	-0.520081	-0.153047	-0.70875	-0.236877	-0.308673	-0.0446727	-0.419057	-0.364968	-0.539805	-0.333076	-1.1149	-0.763705	-0.439544	-0.163145	0.0204869	-0.201822	-0.100262	-0.16993	-0.675356	-0.60056	0.647373	0.723705	0.310183	0.747612	0.109372	0.556932	0.0369019	0.368253	0.286695	0.859994	0.176443	0.167982	0.108142	0.209744	0.00808137	0.016992	0.181117	0.572099	0.957237	0.546156	0.803735
CDS02142-1	73602	NA	NA	19	-0.0946913	0.139533	-0.184638	0.281339	-0.520763	0.17912	-0.678971	0.370706	-0.30763	0.103248	-1.06699	-0.645291	-1.14844	-0.106146	0.42609	0.533466	-0.238095	-0.0845925	-0.8289	-0.560698	-0.910342	-0.0215537	0.664184	0.618059	0.766046	0.55566	0.55518	0.199196	0.130805	0.430268	0.0579591	0.0907699	0.315401	0.651227	0.00516936	0.0125763	0.00561844	0.651999	0.170005	0.0183441	0.475215	0.746403	0.0582837	0.0756268	0.0512108
CDS02149-1	2299335	Chaperone DnaJ, C-terminal	DnaJ homolog 1, mitochondrial	18	-0.127047	0.00454805	-0.167987	0.0885595	-0.216479	-0.0349111	-0.753339	-0.127947	-0.253512	-0.0475096	-0.732033	-0.291461	-0.490817	-0.328003	-1.03208	-0.263118	-0.312208	-0.0469353	-0.419825	-0.244526	-0.178609	-0.281068	-0.719867	-0.216183	0.667568	0.987439	0.560073	0.740627	0.467177	0.900747	0.0243855	0.651569	0.366564	0.864485	0.0237757	0.309657	0.130147	0.26082	0.00994885	0.402076	0.317247	0.879718	0.272962	0.494837	0.641292
CDS02166-1	2299369	Serine/threonine-specific protein phosphatase and bis(5-nucleosyl)-tetraphosphatase	NA	1	-0.018251	0.213982	-0.0317892	-0.110978	-0.0624576	0.0106777	-0.0544491	-0.154543	0.112353	-0.163585	-0.179201	0.230958	0.80041	1.3635	0.806517	1.11814	-0.104682	-0.154085	-0.0745195	0.385044	0.905092	1.51759	0.911199	1.27222	0.976873	0.708686	0.958437	0.84644	0.920813	0.985137	0.93094	0.793071	0.84366	0.781181	0.775475	0.666689	0.145969	0.00289528	0.164696	0.0251524	0.872366	0.81558	0.920408	0.589888	0.18419
CDS02167-1	2299371	Glycosyl transferase, family 4	UDP-N-acetylglucosamine--dolichyl-phosphate N-acetylglucosaminephosphotransferase	5	0.574358	0.900939	0.225046	0.157567	0.919265	1.19805	0.896645	1.20933	0.737321	1.03559	0.649182	1.17709	1.48283	1.49823	2.1498	2.07306	0.963682	1.24774	-0.3145	-0.0706432	0.519146	0.250488	1.18611	0.825322	0.0210006	0.000216867	0.380955	0.549428	8.06637e-05	1.06035e-07	0.000129246	6.74771e-08	0.00119924	6.33023e-06	0.00655319	1.13691e-07	1.49671e-11	2.81268e-12	2.23203e-24	6.41933e-23	4.58815e-05	2.27333e-07	0.203988	0.76766	0.023555
CDS02175-1	2299397	Thioredoxin-like fold	Glutathione S-transferase omega-like 2	15	-0.0878267	-0.197399	0.0698611	-0.106063	-0.032178	-0.139086	1.05233	-0.169961	-0.00550049	-0.083499	0.684543	0.0317546	-0.263728	-0.30597	-0.0715855	-0.43716	0.133496	-0.222494	0.551046	0.254248	-0.397225	-0.0834759	-0.205082	-0.214666	0.703167	0.363518	0.746776	0.595829	0.886521	0.499654	2.71966e-08	0.409475	0.979162	0.679613	0.000470722	0.870406	0.27751	0.144094	0.774496	0.0635254	0.551463	0.339	0.0180166	0.322046	0.146759
CDS02186-1	2052991	NA	Centromere protein V	10	-0.187393	0.217724	-0.179254	0.257082	-0.477397	0.331991	-1.05462	0.556486	-0.421053	0.28913	-2.18048	-1.58424	-2.42224	-1.72116	-1.83403	-1.13114	-0.657035	0.385164	-1.52345	-1.96941	-1.76521	-2.10632	-1.177	-1.5163	0.628725	0.576955	0.63205	0.482273	0.239781	0.368009	0.0227637	0.115699	0.261898	0.433137	0.000297293	0.00383094	0.00048629	0.00272609	0.00430552	0.0389518	0.130673	0.334712	0.0245116	0.00102993	0.0202165
CDS02188-1	2299428	NA	NA	7	0.223853	0.105413	-0.00255541	0.162599	0.23201	0.108415	0.129929	0.138706	0.164461	0.067412	0.0616502	0.0386153	-0.149747	0.34062	1.21466	0.361655	0.0630167	-0.0223992	-0.00136652	0.0610145	-0.212764	0.36302	1.15164	0.384054	0.564667	0.800293	0.994805	0.674198	0.545844	0.786376	0.740283	0.725696	0.653253	0.866165	0.873711	0.922187	0.72444	0.366412	0.000559229	0.372755	0.876928	0.960851	0.997598	0.904077	0.661439
CDS02195-1	2299445	Extracellular membrane protein, 8-cysteine region, CFEM	GPI-anchored hemophore ARB_01017	17	0.0273181	0.148878	-0.314463	-0.105369	-0.385153	-0.416004	-0.771586	-0.640675	-0.503508	-0.0633663	-0.0354689	-0.22432	-0.449484	-0.473277	-1.02641	-0.571198	-0.326052	-0.418751	0.290583	0.194431	-0.123432	-0.0545255	-0.700354	-0.152447	0.85165	0.305173	0.0316122	0.467718	0.00864404	0.00430972	1.72382e-07	1.15755e-05	0.000577896	0.662394	0.807804	0.122447	0.0022623	0.00117223	8.2044e-12	9.97605e-05	0.0264774	0.00431775	0.0859088	0.250227	0.468861
CDS02198-1	2299448	Short-chain dehydrogenase/reductase SDR	3-oxoacyl-[acyl-carrier-protein] reductase FabG	12	-0.0870609	-0.136964	-0.0284344	-0.27084	-0.10279	-0.250438	0.265689	-0.282038	-0.0642207	-0.187636	0.10423	-0.137518	-0.0912933	-0.552886	-0.589511	-1.13278	0.00960762	-0.00411687	0.0946223	-0.133401	-0.100901	-0.54877	-0.599118	-1.12867	0.669021	0.494698	0.884024	0.160781	0.610923	0.20379	0.160276	0.152473	0.733343	0.331003	0.584115	0.464337	0.659016	0.00732045	0.0175331	1.47338e-05	0.962242	0.984144	0.674194	0.570687	0.673117
CDS02199-1	2299450	Glycosyl transferase, family 2	Dolichol-phosphate mannosyltransferase subunit 1	4	0.328022	0.510227	0.130733	0.106926	0.52983	0.690668	0.690282	0.8673	0.563774	0.653549	0.333283	0.693651	0.931254	0.828079	0.922145	1.357	0.520304	0.864291	-0.187021	-0.170639	0.41095	-0.0362119	0.401841	0.492705	4.25102e-06	4.69718e-12	0.0674199	0.152406	1.30643e-14	5.11638e-23	1.3654e-24	4.00088e-37	1.06382e-17	8.37822e-21	1.60128e-06	5.96874e-24	2.15165e-44	6.14633e-34	2.32891e-40	9.08128e-91	1.23301e-13	2.46311e-32	0.0158009	0.0293562	4.20096e-08
CDS02205-1	2299470	Protein kinase, core	Negative regulator of sexual conjugation and meiosis [Schizosaccharomyces pombe 972h-]	2	0.349328	0.38098	0.139815	0.196477	0.263616	0.204052	0.620384	0.355552	0.17778	0.139739	0.777034	0.541018	0.410729	0.59549	1.64088	0.902385	0.435368	0.243088	0.341666	0.29793	-0.0246389	0.352402	1.20551	0.659297	0.165161	0.131269	0.580948	0.424513	0.297482	0.416909	0.00924504	0.143489	0.462238	0.579916	0.000666735	0.0194155	0.103615	0.0100254	7.70867e-14	0.000124464	0.0832718	0.377153	0.186804	0.306867	0.929938
CDS02209-1	2299483	FAD linked oxidase, N-terminal	FAD-linked oxidoreductase ZEB1	18	-0.165944	-0.281263	-0.053697	0.226324	-0.850769	-0.393793	-1.4243	-0.426757	-0.375871	-0.281999	-0.812886	-0.993952	-1.304	-0.857925	-1.98126	-1.92525	-0.722734	-0.75854	-0.0901523	-0.235412	-0.581269	-0.0993852	-1.25853	-1.16671	0.744074	0.535554	0.911122	0.56215	0.144659	0.377213	0.0347837	0.338827	0.442542	0.514567	0.148582	0.0438941	0.053288	0.0758387	0.026959	0.00651587	0.215817	0.160096	0.898132	0.717527	0.465561
CDS02212-1	2124479	NA	NA	4	0.152287	0.370897	0.186627	0.170221	0.522627	0.55732	0.718255	0.706236	0.492287	0.516356	0.236553	0.427217	0.871181	0.798473	1.22981	1.30208	0.435871	0.458232	-0.199318	-0.0310147	0.43531	0.340241	0.793944	0.84385	0.683544	0.350361	0.603564	0.660742	0.130967	0.131389	0.0323668	0.0486945	0.134866	0.162151	0.506697	0.247443	0.00916213	0.0225253	0.000215063	0.000160507	0.225532	0.267991	0.61515	0.944457	0.24805
CDS02214-1	2299495	Oxidoreductase FAD/NAD(P)-binding	NADH-cytochrome b5 reductase 2	19	-0.522531	-0.242061	0.563835	0.499795	-0.814374	-0.299404	-1.05422	-0.268554	-0.484876	-0.31564	-0.786909	-1.04299	-0.848376	-0.809345	-1.80358	-1.0037	-0.689076	-0.643023	-0.0978334	-0.399964	-0.1593	-0.166322	-1.11451	-0.360678	0.0527781	0.215909	0.00839476	0.00252455	0.00423954	0.116006	0.000487291	0.154055	0.0488471	0.0959822	0.00428286	1.24678e-06	0.00416891	9.19972e-05	1.6236e-05	2.20553e-05	0.0157168	0.00438891	0.77584	0.146481	0.658427
CDS02216-1	109566	Cellulose-binding region, fungal	Exoglucanase 1	16	-8.48238	-8.77566	-8.77252	-8.95359	-8.79253	-9.22059	-9.29669	-9.44584	-8.93879	-9.09402	-8.76914	-9.03064	-8.73934	-9.15226	-7.61929	-8.73554	-8.81557	-8.83025	0.0464265	-0.200398	0.076229	-0.32201	1.19628	0.0947054	3.56857e-141	1.89919e-126	8.56643e-142	2.08862e-142	4.32189e-132	2.35215e-121	3.12646e-110	1.03532e-113	2.85742e-152	7.00639e-130	7.3905e-142	1.86633e-139	5.22834e-125	1.06819e-130	6.4517e-145	1.65001e-119	1.05716e-121	1.52557e-105	0.925119	0.702903	0.881039
CDS02217-1	73480	NA	NA	10	1.75356	1.5004	4.14052	4.35729	1.26843	1.24563	1.25413	1.45098	1.38964	1.42288	1.3638	1.76088	0.271807	1.46161	-1.17978	0.0525649	1.24594	1.27071	0.117867	0.490172	-0.974129	0.190908	-2.42571	-1.21814	2.18909e-64	6.08257e-44	0	0	3.08905e-33	1.21936e-30	1.77586e-32	4.14734e-42	2.97588e-41	1.70867e-40	5.0662e-39	1.09067e-63	0.0187072	9.40384e-43	6.91417e-15	0.676333	1.79759e-31	7.62203e-30	0.30165	2.99523e-05	5.01771e-15
CDS02223-1	2299518	Endonuclease/exonuclease/phosphatase	NA	17	-0.201543	-0.0493177	0.0216009	0.103914	-0.558562	-0.205235	-0.785129	-0.286257	-0.458481	-0.111899	-0.606631	-0.281722	-0.357157	-0.292373	-1.12159	-0.707487	-0.516597	-0.13586	-0.0900335	-0.145862	0.159441	-0.156513	-0.604991	-0.571627	0.0809923	0.647143	0.841914	0.30003	4.52985e-06	0.0549511	7.43456e-10	0.00793385	4.73668e-05	0.284993	4.51095e-07	0.00786353	0.00299589	0.00639565	1.6509e-13	1.48564e-08	3.13723e-05	0.237461	0.539565	0.269507	0.277598
CDS02242-1	2299555	Haloacid dehalogenase-like hydrolase	Uncharacterized protein C4C5.01 [Schizosaccharomyces pombe 972h-]	18	-0.254613	-0.119601	-0.424849	-0.151444	-0.693449	-0.461584	-1.44616	-0.633749	-0.634074	-0.236755	-1.00647	-0.611024	-0.834261	-0.773218	-1.52179	-0.964212	-0.683531	-0.409613	-0.322939	-0.201411	-0.15073	-0.363605	-0.838263	-0.554599	0.0958744	0.410472	0.005405	0.27182	2.68215e-05	0.00200171	2.34755e-13	3.75817e-05	3.09245e-05	0.0953208	5.28099e-09	4.59766e-05	1.97531e-06	7.88619e-07	1.84407e-11	7.93848e-08	5.62531e-05	0.0123678	0.125014	0.2954	0.479139
CDS02259-1	NA	NA	NA	15	1.02396	-0.135089	1.23077	-0.703982	2.13596	0.067212	6.08505	-0.0753272	1.64491	-0.440728	5.00618	1.23609	-1.67517	-1.92897	-0.105741	-0.898066	2.05242	0.0757083	2.95377	1.16038	-3.72758	-2.00468	-2.15816	-0.973774	0.00290444	0.690303	0.000309153	0.0391369	2.53478e-10	0.841452	1.70499e-74	0.822996	1.16396e-06	0.194206	6.32694e-51	0.000183584	2.91802e-05	9.8108e-08	0.770737	0.0101886	1.35283e-09	0.823576	4.84124e-15	0.00266342	1.67142e-17
CDS02260-1	2299590	Galactokinase	Galactokinase	20	-0.368399	-0.146518	-0.236158	-0.191779	-0.496516	-0.171146	-0.473842	-0.379935	-0.462765	-0.246385	-0.446496	-0.391864	-0.322087	-0.418232	-1.48392	-0.998083	-0.454528	-0.313264	0.00803246	-0.0785998	0.132442	-0.104968	-1.02939	-0.684819	0.00623712	0.25715	0.0641583	0.1198	0.000272314	0.172193	0.000492933	0.00330902	0.000287774	0.0506759	0.000734903	0.00208513	0.0173818	0.0012059	4.89875e-15	3.06225e-10	0.00106849	0.0264108	0.960381	0.628716	0.420183
CDS02262-1	2314307	NA	NA	6	0.515177	0.468548	0.645696	0.467844	0.573061	0.267911	0.945691	0.56048	0.584789	0.68717	1.35175	0.724434	0.704673	0.62452	1.12416	0.915327	0.794266	0.562649	0.557486	0.161785	-0.0895935	0.0618706	0.329894	0.352678	0.365968	0.488279	0.233759	0.462353	0.305264	0.691991	0.073464	0.378551	0.268971	0.268828	0.00616178	0.233859	0.207546	0.316351	0.041043	0.150439	0.149673	0.423476	0.295829	0.824889	0.880208
CDS02263-1	2299604	NA	NA	6	0.441437	-0.0757702	0.629512	0.0892565	0.40186	0.143552	0.721424	0.545035	0.575399	0.103294	1.12636	0.547732	0.128661	0.113161	1.20249	0.392492	0.804003	0.393076	0.322357	0.154657	-0.675342	-0.279915	0.398486	-0.000583578	0.249219	0.871154	0.0815301	0.832659	0.292719	0.737372	0.0469839	0.168075	0.102619	0.809287	0.000855456	0.15872	0.754388	0.789261	0.000874965	0.366443	0.0279799	0.38148	0.376036	0.745551	0.118951
CDS02264-3	2299605	NA	NA	11	0.987519	0.0591385	1.32003	1.31547	0.445864	-0.726138	1.45974	0.838982	0.937589	1.23854	2.3337	0.953815	-2.57544	-0.832177	-2.26505	-2.23947	0.263256	-0.234856	2.07044	1.18867	-2.8387	-0.597321	-2.52831	-2.00461	0.249623	0.955667	0.100689	0.108217	0.629529	0.550468	0.0689541	0.342963	0.252348	0.138025	0.00149696	0.265881	0.0564917	0.490587	0.0934715	0.0974125	0.787858	0.846662	0.0214405	0.334814	0.0497745
CDS02268-1	59302	Chaperonin Cpn10	10 kDa heat shock protein, mitochondrial	18	-0.254993	-0.0497499	0.0781514	-0.0259581	-0.182521	-0.0665895	-0.61116	-0.186505	-0.136712	-0.197397	-0.686926	-0.470543	-0.266611	-0.44582	-1.0804	-0.0339929	-0.427413	-0.159045	-0.259513	-0.311498	0.160802	-0.286775	-0.652991	0.125052	0.0522234	0.703685	0.547741	0.841683	0.163139	0.609341	3.77506e-06	0.153045	0.293103	0.130435	1.9579e-07	0.00032881	0.0427534	0.00068542	2.731e-15	0.795521	0.00121845	0.228184	0.0906735	0.0413283	0.293324
CDS02274-1	109542	Alternative oxidase	Alternative oxidase, mitochondrial	19	-0.327712	-0.258763	-0.12969	-0.0278994	-0.123369	-0.0989349	-0.648399	0.0206623	-0.0449013	-0.0362049	-0.677764	-0.628058	-1.2594	-1.15129	-1.87917	-1.05796	-0.282163	-0.153156	-0.3956	-0.474901	-0.977238	-0.998134	-1.597	-0.904801	0.043325	0.0835606	0.414119	0.850181	0.439607	0.504528	8.17364e-05	0.888819	0.774675	0.806645	3.41841e-05	2.70552e-05	6.89583e-13	4.98062e-14	1.38845e-21	8.01968e-12	0.0824213	0.308017	0.0377982	0.00645705	1.11929e-06
CDS02282-1-a	2314321	Aspartate/other aminotransferase	Aspartate aminotransferase, cytoplasmic	20	-0.192634	-0.200772	-0.189518	-0.162974	-0.235973	-0.312698	-0.296203	-0.34211	-0.159342	-0.283053	-0.249431	-0.373978	-0.636932	-0.585613	-1.01207	-0.92926	-0.284679	-0.38344	0.035248	0.00946252	-0.352253	-0.202173	-0.727396	-0.54582	0.01301	0.00665431	0.0121013	0.020723	0.0022643	1.85227e-05	0.000147273	2.79197e-06	0.0293586	9.03928e-05	0.00104929	2.32495e-07	4.31819e-14	7.37305e-15	1.32933e-25	2.04374e-27	0.000347023	1.49143e-06	0.699495	0.91754	0.000338341
CDS02293-1	2299683	NA	Calcium channel YVC1	11	0.264335	0.128102	0.663749	0.43838	0.379908	0.20043	0.979074	0.434673	0.510674	0.330149	0.991543	0.658148	-0.547876	0.0689906	-0.692225	-0.321699	0.556388	0.216615	0.435155	0.441533	-1.10426	-0.147625	-1.24861	-0.538314	0.0786626	0.422536	1.26402e-06	0.00205785	0.00920169	0.185877	2.1284e-13	0.00263459	0.000165419	0.0246	3.79621e-14	1.61365e-06	0.00236221	0.651735	0.00060032	0.0755924	0.000123256	0.193007	0.00300753	0.0113979	8.65343e-09
CDS02318-1	2299735	Alpha/beta hydrolase fold-1	NA	17	-0.25743	-0.185889	-0.32319	-0.282648	-0.661687	-0.314241	-0.884376	-0.579476	-0.562168	-0.0707601	-0.495736	-0.484752	-0.0522797	-0.330006	-1.16147	-1.03142	-0.506113	-0.23597	0.0103769	-0.248782	0.453833	-0.0940356	-0.655358	-0.79545	0.228957	0.331233	0.123126	0.124331	0.00388542	0.0960843	0.000240389	0.00329497	0.00745137	0.694146	0.0220274	0.0107999	0.802422	0.0774607	5.05561e-05	1.09224e-05	0.0265926	0.247297	0.968966	0.296611	0.0816354
CDS02320-1	2299736	SANT, DNA-binding	NA	19	-0.508055	-0.269628	0.131188	0.311965	-0.430639	0.0460901	-1.96325	-0.614299	-0.62488	0.0198893	-1.02934	-0.790192	-0.0364621	-0.425086	-2.2986	-2.19444	-0.523713	-0.255758	-0.505626	-0.534434	0.487251	-0.169328	-1.77489	-1.93869	0.119027	0.28332	0.638683	0.152038	0.174217	0.841295	2.22509e-05	0.0167216	0.0420379	0.930972	0.00347603	0.00242079	0.903584	0.0838204	7.77199e-05	9.32792e-08	0.115357	0.334094	0.229069	0.0956828	0.197959
CDS02322-1	2299739	Catalase, N-terminal	Catalase-1 [Neurospora crassa OR74A]	14	0.497114	0.409619	0.597176	0.307975	0.447381	0.210152	2.78217	0.179698	0.0941366	0.388477	1.1836	0.814152	0.250832	0.530705	0.57611	0.262726	0.576622	0.695464	0.606981	0.118688	-0.325789	-0.16476	-0.000512129	-0.432738	0.578415	0.60339	0.484052	0.683999	0.616716	0.789822	4.47089e-05	0.819712	0.916175	0.607704	0.130469	0.241545	0.792022	0.468903	0.544571	0.752382	0.519176	0.377735	0.486898	0.884498	0.751047
CDS02329-1	2299757	NA	NA	16	0.0441077	-0.069825	0.0395122	-0.00401458	-0.137605	-0.0246035	-1.23516	-0.480437	-0.211297	-0.132972	-0.358125	-0.35499	0.394429	0.0219013	-0.597811	-0.222123	-0.352528	-0.305516	-0.00559701	-0.049474	0.746957	0.327417	-0.245283	0.0833922	0.642005	0.441734	0.670298	0.96311	0.152711	0.780089	9.1155e-27	2.30495e-07	0.0233465	0.134191	0.000240731	8.2986e-05	1.74793e-05	0.801681	7.6903e-08	0.0184765	0.000499151	0.00174291	0.961889	0.659105	3.06588e-11
CDS02330-1	97365	Oxidoreductase, C-terminal	Uncharacterized protein YMR315W [Saccharomyces cerevisiae S288C]	20	-0.432482	-0.312921	-0.221333	-0.0632117	-0.865882	-0.218681	-0.418411	-0.575978	-0.654834	-0.298057	0.0493701	-0.123857	-1.15474	-0.413225	-2.12994	-1.21114	-0.482415	-0.252021	0.531785	0.128164	-0.67233	-0.161204	-1.64753	-0.959123	0.00250109	0.0274551	0.111784	0.644259	4.06184e-09	0.115794	0.00322149	5.09997e-05	3.52137e-06	0.0324565	0.718654	0.366728	6.08059e-14	0.00327804	2.11604e-30	1.13867e-14	0.000837175	0.0807651	0.00116203	0.4368	0.000158916
CDS02331-1	39133	FAD dependent oxidoreductase	D-amino-acid oxidase	12	0.0846707	-0.0492234	-0.199363	-0.111668	-0.481202	-0.370982	-0.0997227	-0.688481	-0.235132	-0.0211636	0.352623	-0.04305	-0.593637	-0.219216	-1.63476	-1.5141	0.175534	0.0472448	0.177089	-0.0902947	-0.769171	-0.266461	-1.8103	-1.56135	0.654175	0.799026	0.294332	0.55583	0.0141432	0.0573527	0.600291	0.000592285	0.210877	0.911003	0.0549802	0.819335	0.00313967	0.254116	1.2628e-11	1.02897e-10	0.352509	0.809812	0.406002	0.687149	0.00074756
CDS02335-1	NA	NA	NA	15	0.152879	-0.257424	0.543146	-0.0130517	0.246793	-0.00660041	2.19453	-0.0159004	0.343619	-0.0962867	1.73895	0.341894	-0.156612	-0.0905413	0.155112	-0.408112	0.485539	-0.0446671	1.25341	0.386561	-0.642151	-0.0458742	-0.330427	-0.363444	0.291556	0.0563559	4.97187e-05	0.916063	0.0811969	0.958153	3.90757e-78	0.899111	0.0100809	0.447062	7.77939e-48	0.00385608	0.310749	0.472917	0.31596	0.0039757	0.000505018	0.743518	1.25026e-19	0.00962327	0.000149087
CDS02345-1	2116408	NA	NA	19	0.61642	0.143166	0.454492	0.14099	0.0853351	-0.238992	0.475473	-0.321113	0.49373	0.0672653	1.35081	-0.0595664	-0.107427	-0.199447	-0.199918	-0.69349	0.214372	-0.290746	1.13644	0.231179	-0.321799	0.0912987	-0.41429	-0.402744	0.256702	0.682033	0.402119	0.670117	0.885963	0.508376	0.389697	0.378928	0.341039	0.842911	0.00444573	0.861578	0.86613	0.572574	0.775892	0.103977	0.718808	0.471301	0.0475383	0.606764	0.652128
CDS02355-1	2299804	NA	Probable transcription factor lepB	15	0.50516	0.13744	0.079317	0.192467	0.880876	0.318126	2.43156	1.54143	1.25006	0.384708	1.13164	0.487477	-0.257707	0.10612	-0.0834428	-0.0620358	0.880966	0.274172	0.250676	0.213305	-1.13867	-0.168051	-0.964408	-0.336208	0.294274	0.812336	0.875001	0.719515	0.04989	0.552588	1.67024e-10	0.000464955	0.00229748	0.463513	0.00803249	0.33614	0.650592	0.846653	0.887251	0.920612	0.0547582	0.646764	0.579682	0.737139	0.0529987
CDS02356-1	2299806	Major facilitator superfamily	MFS-type transporter AFUA_1G00970	15	3.16948	-0.695547	0.707965	1.4155	4.30079	-0.899905	7.06088	5.481	5.11227	-0.942798	4.88712	-0.069926	-0.872725	-0.951918	-0.56233	-0.560265	4.12786	-0.415837	0.759262	0.345911	-5.00058	0	-4.69019	0	0.00144986	0.636292	0.59975	0.242951	4.01308e-06	0.540651	1.9375e-15	1.42816e-09	1.60297e-08	0.521529	8.66465e-08	0.962082	0.552945	0.517508	0.702224	0.703267	1.25351e-05	0.777391	0.154545	0.838611	8.28861e-05
CDS02358-1	2299819	NAD(P)-binding	Glyoxylate reductase [Aeropyrum pernix K1]	19	-0.180819	0.105883	-0.339881	-0.0817796	-0.82915	-0.155441	-1.17522	-0.293395	-0.835761	0.0215886	-0.637633	-0.370108	-0.529947	-0.21667	-1.39275	-0.652053	-0.653194	-0.327048	0.0155601	-0.04306	0.123246	0.110377	-0.739559	-0.325005	0.308008	0.497035	0.0544702	0.595899	1.52995e-05	0.320989	7.08986e-09	0.0635115	4.94804e-06	0.888412	0.000506275	0.0189762	0.00468072	0.167338	1.6131e-09	0.000138762	0.000621045	0.050714	0.944525	0.82311	0.587045
CDS02360-1	2299830	O-methyltransferase, family 2	O-methyltransferase mpaG	13	0.155614	-0.268822	1.13318	0.302989	0.558673	0.157347	1.96918	0.207705	0.556895	0.150079	1.7352	-0.0666977	1.55961	0.155618	-0.310607	-1.19952	1.09325	-0.0297073	0.641945	-0.0369904	0.466352	0.185325	-1.40386	-1.16981	0.482377	0.113027	5.28448e-09	0.0539876	0.00728433	0.326024	1.36362e-26	0.192106	0.0055309	0.347543	9.26383e-21	0.679358	3.89961e-16	0.33012	0.225637	8.74005e-10	4.34417e-08	0.861558	0.00135368	0.848858	0.0234346
CDS02365-1	2299843	NA	NA	15	0.780326	0.117601	0.728173	0.640879	1.03199	0.100719	4.70613	1.02871	0.709158	-0.120335	2.73636	0.55661	-0.0423716	0.00188888	0.700625	0.637918	0.586522	0.254897	2.14984	0.301712	-0.628894	-0.253008	0.114103	0.383021	0.0218896	0.741066	0.0294333	0.0384569	0.0015601	0.769709	2.5426e-70	0.000549983	0.0293612	0.735078	1.50347e-22	0.0752503	0.914941	0.995634	0.0561804	0.0545797	0.0982634	0.486459	2.56122e-11	0.439411	0.141353
CDS02366-1	2299844	NA	NA	15	1.26126	0.949132	1.34462	0.638756	1.35783	0.165466	4.16514	0.46845	1.40372	0.29906	3.1121	0.947224	-0.533045	0.538096	-0.777138	-0.923576	1.35401	-0.0205337	1.75809	0.967757	-1.88706	0.55863	-2.13115	-0.903042	0.0690722	0.119367	0.0450018	0.293645	0.0457475	0.806884	1.05802e-13	0.461314	0.0305195	0.647731	8.05525e-08	0.102177	0.591913	0.387272	0.499797	0.327835	0.0505376	0.979074	0.00173297	0.223406	0.0550325
CDS02367-1	2299846	General substrate transporter	Maltose permease MAL61	11	0.16406	-0.140493	0.190475	0.0560975	0.221925	-0.233115	0.631027	-0.353234	0.232147	-0.136213	0.273307	-0.320956	-0.0827204	-0.069708	-0.404433	-1.06577	0.167166	-0.106107	0.106141	-0.214849	-0.249887	0.036399	-0.571599	-0.959666	0.36393	0.46994	0.275347	0.750164	0.210195	0.220475	0.000148454	0.0682557	0.165939	0.461994	0.112664	0.0888722	0.666113	0.700982	0.0656231	1.79843e-05	0.361281	0.604914	0.59612	0.36459	0.249947
CDS02368-1	2299849	MFS general substrate transporter	NA	16	0.00329467	0.0546022	-0.0916884	0.0125423	0.108253	0.179395	-1.11758	0.0953111	0.0274086	0.17689	-0.470431	0.0754743	-0.116822	0.415998	0.156789	0.352752	-0.235679	-0.0123117	-0.234752	0.0877859	0.118857	0.42831	0.392468	0.365064	0.983435	0.718695	0.557816	0.930902	0.482987	0.211583	1.48779e-08	0.51046	0.853289	0.215209	0.0049545	0.597637	0.477029	0.00245089	0.34397	0.0166194	0.160839	0.939353	0.237382	0.625695	0.544347
CDS02372-1	2299856	NA	Probable 6-phosphogluconolactonase ARB_02015	20	0.250184	-0.135375	0.0387716	0.00807638	-0.259282	-0.421573	0.0875467	-0.422798	0.0530489	-0.112235	0.363742	-0.107835	-0.239411	-0.375721	-0.947383	-1.2024	0.148532	-0.168607	0.215209	0.0607716	-0.387944	-0.207114	-1.09592	-1.03379	0.350261	0.611967	0.88561	0.973636	0.374009	0.120674	0.748651	0.117367	0.8375	0.657858	0.154044	0.665064	0.422447	0.155589	0.0128069	0.000661277	0.591358	0.554851	0.47116	0.849743	0.248781
CDS02375-1	38796	General substrate transporter	Lactose permease [Kluyveromyces lactis NRRL Y-1140]	12	0.206314	-0.0609159	-0.186757	-0.0458163	-0.0623244	-0.60214	-0.119323	-0.495342	-0.0468073	-0.34067	0.202696	-0.149753	-1.46398	-0.852815	-1.3286	-1.48987	0.184087	-0.216664	0.0186094	0.0669109	-1.64807	-0.63615	-1.51269	-1.2732	0.466041	0.843272	0.525174	0.874037	0.83187	0.0688586	0.687892	0.123167	0.865384	0.272538	0.461106	0.610567	0.000408078	0.0129851	0.00228338	0.000880842	0.522612	0.52199	0.953334	0.860603	0.000204819
CDS02378-1	2314369	NA	NA	20	0.100972	0.222931	-0.195812	-0.072755	-0.480009	-0.274895	-0.275374	-0.786963	-0.643676	0.0592979	0.757494	0.364822	-0.745247	-0.292092	-1.34858	-0.667885	-0.0255282	-0.129691	0.783022	0.494513	-0.719719	-0.1624	-1.32305	-0.538194	0.676113	0.350093	0.423169	0.759723	0.0615383	0.265113	0.27111	0.00279873	0.0104008	0.802015	0.000738947	0.109583	0.00621797	0.234319	2.90345e-05	0.014638	0.917734	0.615059	0.00348251	0.082079	0.0199507
CDS02381-1	2299879	NA	NA	11	0.728158	0.0644636	0.258179	-0.290875	0.646598	-0.614753	1.35497	-0.451864	0.733707	-0.356331	1.51228	0.018006	-0.92299	-1.54357	-0.875791	-0.832185	0.676688	-0.269629	0.835591	0.287635	-1.59968	-1.27394	-1.55248	-0.562555	0.00283446	0.776161	0.308592	0.201707	0.0081444	0.0121575	2.09374e-09	0.056693	0.00160978	0.126181	7.40293e-12	0.934077	0.00528443	1.14723e-07	0.0130716	0.00226766	0.00636948	0.283666	0.00072659	0.304003	4.61243e-06
CDS02383-1	37570	Glycoside hydrolase, family 16	NA	12	0.274579	0.00449652	-0.186191	0.178425	-0.237355	-0.332995	-1.00289	-0.434793	0.0801373	0.00438736	0.0175745	-0.391725	-0.786392	-0.747818	-1.78599	-1.01342	0.114947	0.00419157	-0.0973723	-0.395917	-0.901339	-0.752009	-1.90094	-1.01761	0.448775	0.991128	0.625061	0.628459	0.546278	0.423345	0.0310899	0.303112	0.81915	0.990929	0.961846	0.339092	0.0839559	0.0940748	0.00559563	0.0544613	0.760929	0.992209	0.819058	0.431947	0.0732963
CDS02384-1	2299886	HpcH/HpaI aldolase	5-keto-4-deoxy-D-glucarate aldolase	19	-0.221092	-0.520234	-0.317998	-0.105179	-0.665636	-0.574542	-1.67211	-0.789618	-0.540654	-0.510973	-1.08016	-1.1741	-0.816994	-0.637542	-0.512737	-0.720732	-0.857275	-0.781091	-0.22288	-0.393013	0.0402817	0.143549	0.344538	0.0603589	0.211115	0.000502186	0.067851	0.424579	0.000505986	7.77653e-05	8.67367e-12	1.58464e-07	0.00188526	0.000340704	1.30498e-07	1.90859e-13	6.16808e-05	1.11053e-05	0.0122801	6.48024e-06	3.15343e-05	3.1642e-06	0.382382	0.0556828	0.874275
CDS02389-1	73194	FAD-dependent pyridine nucleotide-disulphide oxidoreductase	L-ornithine N(5)-monooxygenase	19	-0.37976	-0.234236	-0.21239	-0.102968	-0.381298	-0.153611	-0.526893	-0.199991	-0.343022	-0.169259	-0.508959	-0.401625	-0.412012	-0.231782	-1.13544	-0.409476	-0.463112	-0.334164	-0.0458461	-0.067461	0.0511007	0.102383	-0.672323	-0.0753119	3.651e-05	0.00907577	0.0190462	0.244586	3.15559e-05	0.0840507	1.10885e-08	0.0245629	0.000146778	0.0567421	2.77835e-08	6.77163e-06	8.26801e-06	0.00927456	1.67756e-30	6.69421e-06	5.82507e-07	0.000246485	0.669441	0.52127	0.636314
CDS02399-1	73182	Cytochrome P450	Trichothecene C-15 hydroxylase	4	0.599861	0.560288	0.817357	0.429866	1.70302	1.72498	2.49914	1.91613	1.45448	1.51447	1.46959	1.67291	2.17477	1.74171	1.94011	2.17043	1.71391	1.94725	-0.244324	-0.274338	0.460859	-0.205545	0.226196	0.223182	0.154945	0.268944	0.0387199	0.378639	1.87986e-06	2.29161e-05	5.50323e-14	1.40105e-06	3.90904e-05	0.000273002	4.93104e-05	3.39646e-05	3.00954e-10	1.51535e-05	1.19708e-07	6.55605e-08	2.26989e-06	3.80532e-06	0.465551	0.474908	0.145486
CDS02406-1	66729	Cellulose-binding region, fungal	Exoglucanase-6A	12	-0.465016	-0.77725	-1.12155	-0.887455	-1.01218	-1.76391	-1.69996	-2.1791	-0.945478	-1.55588	-1.95836	-2.92307	-2.55626	-3.22319	-3.99082	-4.31466	-1.31388	-1.90873	-0.644477	-1.01434	-1.24238	-1.31446	-2.67694	-2.40592	0.0256198	0.000198296	1.00562e-07	1.96342e-05	1.54056e-06	1.64248e-16	3.22011e-15	1.28673e-23	5.86543e-06	2.14433e-13	1.76894e-19	2.88269e-38	5.19235e-29	1.82418e-43	8.66269e-46	1.52195e-53	7.99016e-10	4.62851e-18	0.0110722	0.000149638	2.47972e-06
CDS02409-1	2299976	Protein of unknown function UPF0187	UPF0187 protein alr2987 [Nostoc sp. PCC 7120]	1	-0.105101	-0.10933	0.152579	0.0992448	-0.103274	-0.0565513	-0.847964	-0.308225	-0.143949	-0.0966559	-0.217932	0.0277935	1.4903	0.666635	1.17798	0.709953	-0.23625	-0.0558792	0.0183185	0.0836727	1.72655	0.722514	1.41423	0.765832	0.688042	0.681444	0.52695	0.678476	0.689828	0.822893	0.00552467	0.244024	0.555365	0.701975	0.399475	0.908659	4.75678e-13	0.00233817	1.43373e-07	0.00226368	0.38765	0.842102	0.953284	0.788123	1.8236e-10
CDS02411-1	2299979	NA	NA	14	-0.0171766	-0.101929	0.0732313	0.0605416	-0.0667476	0.182116	1.94686	0.512822	0.0667061	-0.0786601	1.08424	0.945853	0.0608717	0.446591	1.3874	1.03409	0.062412	0.182625	1.02182	0.763228	-0.00154029	0.263965	1.32499	0.851469	0.98363	0.899476	0.92656	0.933876	0.936396	0.802949	0.0017303	0.452858	0.930269	0.917847	0.108191	0.132357	0.942016	0.514227	0.0477054	0.119773	0.940565	0.821014	0.218884	0.353254	0.998729
CDS02414-1	2132970	WGR	Poly [ADP-ribose] polymerase 2	7	-0.123207	-0.07568	-0.0852266	-0.0846933	-0.00265252	0.0781591	-0.255543	0.330152	-0.0675298	0.0375816	-0.077837	-0.0526824	0.201574	0.296414	1.08709	0.947616	-0.185249	-0.18624	0.107412	0.133557	0.386823	0.482654	1.27234	1.13386	0.711618	0.823869	0.789755	0.790483	0.993424	0.804807	0.451201	0.271177	0.825036	0.905395	0.80738	0.867707	0.525439	0.321583	0.000160598	0.000964076	0.589315	0.616576	0.78082	0.747105	0.314437
CDS02415-1	2299985	NA	NA	14	0.413628	-0.180907	0.214787	-0.366429	0.312252	-0.0836261	1.7	0.0556235	0.411125	-0.226512	1.6345	0.652092	-0.138471	0.0200935	0.660069	0.653697	0.731365	0.0284765	0.903134	0.623615	-0.869835	-0.00838296	-0.0712955	0.625221	0.00372883	0.219511	0.132044	0.0118278	0.0287333	0.560409	6.91005e-37	0.694928	0.00315589	0.11767	2.44252e-34	1.67673e-06	0.355	0.887597	4.46932e-06	2.91846e-06	1.93547e-07	0.847699	3.24668e-09	0.000149916	1.82401e-07
CDS02421-1	2299997	NA	NA	20	-0.161356	-0.374099	-0.366506	-0.23334	-0.850032	-0.81563	-1.27271	-0.963652	-0.756492	-0.489389	-0.632346	-0.767841	-1.30533	-1.03242	-3.15311	-1.93981	-0.723176	-0.821874	0.0908297	0.0540334	-0.582158	-0.210548	-2.42994	-1.11794	0.587908	0.179511	0.221079	0.35993	0.0125738	0.00544679	0.000759769	0.00138141	0.0144595	0.0716028	0.0455766	0.00654492	0.000899647	0.000634929	2.49858e-05	5.02173e-06	0.034017	0.0125364	0.820772	0.888089	0.209579
CDS02422-1-a	2299998	NA	NA	12	-0.0230859	-0.0746523	-0.0149374	-0.187656	-0.150829	-0.342634	-0.159222	-0.348947	-0.0826411	-0.226878	-0.114848	-0.116919	-0.35524	-0.349975	-1.03015	-0.743864	-0.0208733	-0.201693	-0.0939746	0.084774	-0.334367	-0.148282	-1.00928	-0.54217	0.917425	0.748781	0.944678	0.4011	0.503965	0.147353	0.48188	0.138027	0.693037	0.321595	0.600361	0.595269	0.141667	0.132467	0.000792077	0.00781028	0.926397	0.429326	0.715132	0.767152	0.227212
CDS02430-1	2300011	NA	Long chronological lifespan protein 2	4	0.375142	0.378776	0.369701	0.169472	0.792805	0.752547	1.17535	0.748533	0.704636	0.57766	0.730366	0.662867	1.32377	0.938657	1.61172	1.55066	0.674754	0.813691	0.055612	-0.150824	0.649014	0.124966	0.936967	0.736967	0.000127638	0.000104894	0.000121014	0.079037	2.59721e-17	4.14926e-16	4.99081e-38	5.14886e-16	1.94428e-14	6.57367e-10	4.7414e-15	6.52753e-13	9.59448e-48	5.84707e-25	9.37614e-70	4.23246e-67	1.93273e-12	2.49276e-17	0.595367	0.154442	2.84362e-10
CDS02432-1	2076976	General substrate transporter	Maltose permease MAL31	12	-0.0436627	-0.132905	0.108862	-0.12931	0.0615081	-0.33075	0.246615	-0.315488	0.169783	-0.218888	0.199964	0.0711437	-0.637283	-0.913681	-1.74572	-1.02967	0.105924	0.0363399	0.09404	0.0348037	-0.743207	-0.950021	-1.85165	-1.06601	0.814184	0.564764	0.53523	0.549142	0.733215	0.151752	0.159175	0.167381	0.312428	0.327207	0.24777	0.73164	0.00269618	0.000403353	1.15695e-08	0.000492336	0.563619	0.87803	0.642008	0.894577	0.00170188
CDS02435-1	2089610	NA	NA	18	-0.562213	-0.375905	-0.48777	-0.332536	-0.690794	-0.426491	-0.897811	-0.461911	-0.419629	-0.341466	-0.775806	-0.543369	-0.641808	-0.571763	-1.55343	-0.671662	-0.576611	-0.380465	-0.199195	-0.162904	-0.0651971	-0.191299	-0.976823	-0.291197	6.14272e-05	0.00499303	0.00028045	0.00835345	1.14613e-06	0.00108082	1.27949e-09	0.00040439	0.00107419	0.00754777	3.85929e-08	2.98927e-05	8.73537e-06	1.50807e-05	3.07861e-16	3.60647e-06	5.31261e-05	0.00703847	0.245101	0.32234	0.707942
CDS02440-1	2300047	NA	NA	14	0.302435	0.453299	0.198056	0.31795	-0.0097207	0.149419	2.35392	0.253338	0.0452192	0.134391	0.591309	0.0983516	0.664925	0.105352	1.51771	1.69677	0.0418097	0.0339325	0.549499	0.0644191	0.623115	0.0714191	1.4759	1.66284	0.311537	0.103186	0.502255	0.238239	0.975219	0.597872	9.3476e-24	0.359851	0.876733	0.633591	0.0330341	0.724738	0.0196752	0.708175	9.43953e-09	9.95488e-13	0.895399	0.915265	0.099818	0.855232	0.0670884
CDS02447-1	2059134	NA	NA	14	0.30129	0.192619	0.161225	0.120312	0.314482	-0.0381991	2.18692	0.124005	0.538552	-0.0795845	1.15474	0.415991	-0.560295	-0.204964	0.954164	1.05559	0.469408	-0.136691	0.685331	0.552682	-1.0297	-0.068273	0.484756	1.19228	0.294761	0.504913	0.572652	0.662014	0.268124	0.895461	2.09186e-22	0.657698	0.0376033	0.784274	2.64624e-06	0.110658	0.109373	0.487893	0.000520734	3.05815e-05	0.0971714	0.679175	0.0144476	0.115543	0.00601762
CDS02448-1	2300064	Glutathione S-transferase, C-terminal	Glutathione S-transferase [Plasmodium falciparum 3D7] Q8MU52.1	20	-0.216624	-0.137556	-0.129861	-0.168533	-0.284819	-0.203136	0.354781	-0.36125	-0.195549	-0.309764	0.259732	-0.282327	-0.459958	-0.586903	-1.59679	-1.37549	-0.217896	-0.321109	0.477627	0.0387817	-0.242062	-0.265794	-1.37889	-1.05438	0.0748112	0.20939	0.262198	0.105082	0.0193893	0.0573602	0.00114289	0.000962559	0.0826128	0.00418246	0.0167423	0.00767323	0.000388904	2.17172e-07	1.01707e-17	3.02841e-20	0.0776458	0.00769202	0.000362064	0.777257	0.110158
CDS02457-1	2300099	NA	NA	15	1.31355	0	2.23544	0	0.423709	0	5.23074	0	2.04329	4.03365	2.52984	0	-0.391822	0	-0.0814276	0	2.429	0	0.100838	0	-2.82083	0	-2.51043	0	0.432921	1	0.135173	1	0.810324	1	9.60057e-05	1	0.171374	0.00398641	0.0839298	1	0.824356	1	0.963211	1	0.106593	1	0.947336	1	0.12073
CDS02463-1	2300113	ORMDL	Protein ORM1 [Saccharomyces cerevisiae S288C]	4	0.127487	0.282633	0.398244	0.231503	0.536151	0.622362	0.818578	0.626076	0.480729	0.485313	0.510595	0.542156	0.986435	0.795988	1.5451	1.33099	0.45684	0.547614	0.0537556	-0.00545772	0.529595	0.248374	1.08826	0.78338	0.247719	0.00886583	0.000127238	0.0261197	2.31538e-07	6.43261e-10	3.88558e-16	4.36273e-10	1.74987e-06	1.87815e-06	6.37049e-07	6.15161e-08	7.81539e-23	5.55539e-16	4.52685e-56	6.4523e-43	1.81695e-05	4.22415e-07	0.643284	0.963128	3.44943e-06
CDS02467-1	2300119	Carboxymuconolactone decarboxylase	NA	17	-0.231976	-0.0681308	-0.361937	-0.307039	-0.544652	-0.484798	-0.686987	-0.602001	-0.577197	-0.173181	-0.265413	-0.152704	-0.233392	-0.500533	-1.03593	-0.773644	-0.311816	-0.189627	0.046403	0.0369237	0.0784239	-0.310906	-0.72411	-0.584017	0.127007	0.625786	0.0163828	0.0261907	0.000574498	0.000770655	2.30458e-05	3.78353e-05	0.000127402	0.20636	0.0740359	0.258427	0.129148	0.000469056	5.38205e-08	1.39126e-06	0.0453802	0.20176	0.795321	0.826574	0.668674
CDS02479-1	2300142	NA	NA	11	0.0410136	-0.193085	0.302599	0.0813312	-0.0516907	-0.154518	0.425634	-0.146354	0.155381	-0.112628	0.45234	0.11541	-0.723226	-0.31183	-0.883003	-0.585265	0.134988	-0.013572	0.317352	0.128982	-0.858214	-0.298258	-1.01799	-0.571693	0.702159	0.0749652	0.00392342	0.438508	0.629904	0.148148	4.93395e-05	0.16987	0.137704	0.289608	1.4308e-05	0.27053	1.91389e-10	0.00377177	1.06175e-13	2.11553e-07	0.207673	0.901019	0.008794	0.299121	3.12554e-11
CDS02485-1	2300156	Oxysterol-binding protein	Oxysterol-binding protein homolog C23H4.01c [Schizosaccharomyces pombe 972h-]	5	0.27603	0.273972	-0.0423731	-0.0457961	0.513757	0.491876	0.494651	0.710902	0.367246	0.482013	0.214039	0.50625	0.949727	0.741052	0.994606	1.0779	0.613085	0.642451	-0.399046	-0.136201	0.336642	0.0986008	0.381521	0.435445	0.370583	0.38608	0.893625	0.884752	0.0791804	0.0922606	0.0924536	0.0111507	0.194881	0.0971141	0.478646	0.0756382	0.000661293	0.00736234	0.00064012	0.000116179	0.0373377	0.0388232	0.223054	0.68302	0.271638
CDS02496-1	2300179	Major facilitator superfamily	Uncharacterized transporter C1683.12 [Schizosaccharomyces pombe 972h-]	15	0.399611	0.273338	0.235219	0.144322	0.573917	0.440529	1.72873	0.410086	0.576174	0.399218	1.17317	0.839002	0.355252	0.16151	0.539496	0.39987	0.594616	0.340696	0.57855	0.498306	-0.239364	-0.179186	-0.0551194	0.0591743	0.493109	0.698139	0.686106	0.831392	0.305882	0.50169	0.000336985	0.531705	0.278252	0.542637	0.0203888	0.161424	0.551063	0.812261	0.377665	0.57031	0.298057	0.644621	0.30496	0.51051	0.710963
CDS02509-1	2300213	Tryptophan RNA-binding attenuator protein-like	Uncharacterized protein M6_Spy0233 [Streptococcus pyogenes MGAS10394]	12	-0.0858439	-0.131845	-0.0982878	-0.0175802	-0.322922	-0.226718	-0.373032	-0.25227	-0.17454	-0.204356	-0.0370564	-0.0894269	-0.661231	-0.309402	-1.10335	-0.788234	-0.254114	-0.16932	0.217057	0.0798933	-0.407117	-0.140082	-0.849235	-0.618913	0.487496	0.320234	0.413142	0.885596	0.0115117	0.0809438	0.00389276	0.0519193	0.136251	0.111235	0.755181	0.469181	2.64374e-06	0.0172491	6.56049e-11	5.95156e-07	0.0497238	0.232992	0.134229	0.61578	0.0127254
CDS02512-1	2300220	NA	NA	9	0.28905	0.267377	-0.529419	-0.1018	-0.0111997	0.17062	-0.892795	0.316865	0.147929	-0.0763555	-0.177147	-0.101451	-1.15019	-0.318146	1.35353	0.841162	0.308054	0.516838	-0.485201	-0.618289	-1.45825	-0.834984	1.04548	0.324325	0.137517	0.262853	0.00947557	0.671655	0.954779	0.469223	3.08655e-05	0.17034	0.440017	0.752102	0.371234	0.672226	3.25723e-07	0.201521	5.41994e-13	0.000217233	0.114776	0.0310776	0.0320615	0.0258047	5.73666e-09
CDS02516-1	2089733	Amino acid transporter, transmembrane	N amino acid transport system protein	16	-0.606915	-0.363721	-0.493924	-0.417797	-0.494099	-0.168995	-1.3694	-0.479558	-0.472759	-0.420854	-1.14809	-0.911548	-0.383894	-0.238621	0.266767	0.38524	-0.721315	-0.55758	-0.426775	-0.353968	0.33742	0.31896	0.988081	0.94282	4.35786e-05	0.00893112	0.000495595	0.00179853	0.000617414	0.198991	5.72471e-16	0.000451446	0.000565243	0.00187226	3.75187e-13	2.36722e-10	0.00810729	0.0701691	0.0533529	0.00264344	2.56058e-06	0.000211986	0.0249415	0.0494227	0.0603388
CDS02523-1	2022424	BRCT	NA	3	0.0404796	0.115777	-0.0164727	-0.0668025	-0.00564817	0.132365	-0.215351	0.285452	-0.0788216	0.107804	-0.215007	0.0359889	0.251409	0.102292	1.00037	0.694637	-0.147474	0.058675	-0.0675325	-0.0226861	0.398884	0.0436171	1.14785	0.635962	0.866577	0.610274	0.944258	0.762467	0.981263	0.543406	0.391399	0.175415	0.730124	0.619549	0.380027	0.867933	0.284347	0.635313	4.42889e-06	0.000877551	0.561996	0.810059	0.817084	0.93357	0.159511
CDS02531-1	2300265	Glutathione-dependent formaldehyde-activating, GFA	NA	4	-0.163294	0.0995099	0.0617285	0.0523462	0.163052	0.307407	0.856464	0.420789	0.153511	0.213046	0.454564	0.463395	0.886017	0.506199	0.8819	1.1671	0.269368	0.426504	0.185196	0.0368908	0.616649	0.0796942	0.612532	0.740594	0.194721	0.436385	0.613338	0.675618	0.182307	0.0130853	3.64067e-13	0.000606331	0.200957	0.086575	0.000140125	0.000139595	7.66366e-14	3.38355e-05	2.35965e-13	2.78415e-22	0.0281226	0.000808716	0.179501	0.79619	7.00345e-06
CDS02534-1	2142789	NA	NA	19	-0.219824	-0.126718	-0.352082	0.0043818	-0.526117	-0.0355845	-0.729624	-0.304921	-0.731889	-0.239946	-0.902564	-0.597418	-0.713169	-0.428549	-1.43342	-0.724217	-0.865696	-0.13689	-0.0368681	-0.460528	0.152527	-0.291659	-0.567729	-0.587327	0.447604	0.625104	0.219956	0.985339	0.0844978	0.884687	0.0224397	0.234824	0.0133805	0.342753	0.00522329	0.0251361	0.0294465	0.0997336	0.00082549	0.0171305	0.0108385	0.619528	0.928437	0.162135	0.712524
CDS02536-1	2300274	Short-chain dehydrogenase/reductase SDR	Rhamnolipids biosynthesis 3-oxoacyl-[acyl-carrier-protein] reductase	17	0.0575768	0.278489	-0.594022	-0.300499	-0.579142	-0.649797	-1.19585	-0.999186	-1.12089	-0.0104137	-0.474703	-0.1466	-0.315536	-0.400266	-1.08122	-0.711661	-0.49631	-0.339637	0.0216072	0.193038	0.180775	-0.0606291	-0.58491	-0.372023	0.856845	0.340386	0.0855079	0.322052	0.0999816	0.0481414	0.00283394	0.00428941	0.00218332	0.971738	0.16027	0.620363	0.35888	0.197911	0.012482	0.0450036	0.163072	0.317732	0.958434	0.61353	0.666407
CDS02541-1	2300287	Ovarian tumour, otubain	NA	17	0.0807944	0.127262	-0.347034	-0.165345	-0.396648	-0.15754	-1.04106	-0.282623	-0.556702	0.048279	-0.697944	-0.201681	-0.45536	-0.287951	-0.716793	-0.433402	-0.374757	-0.213984	-0.323188	0.0123027	-0.0806035	-0.0739672	-0.342037	-0.219418	0.765862	0.641452	0.222268	0.542907	0.177264	0.570596	0.00219244	0.317953	0.0493959	0.855535	0.022356	0.460341	0.136688	0.304382	0.0405623	0.169506	0.213055	0.491819	0.376156	0.972165	0.825478
CDS02551-1	2300308	Amidohydrolase 2	L-rhamnono-gamma-lactonase [Scheffersomyces stipitis CBS 6054]	20	-0.174235	-0.144836	-0.0929852	-0.154007	-0.354594	-0.0931218	-0.212713	-0.151313	-0.266939	-0.0683474	-0.0902194	-0.0959099	-0.317428	-0.27607	-1.19062	-0.802679	-0.191786	-0.11566	0.101567	0.01975	-0.125641	-0.16041	-0.99883	-0.687019	0.386152	0.461384	0.627301	0.404951	0.0853498	0.618635	0.289007	0.421067	0.159278	0.71141	0.637418	0.599504	0.131016	0.147787	2.18714e-05	0.000631313	0.349389	0.577546	0.660296	0.932596	0.610804
CDS02552-1	2300311	NA	NA	9	0.433805	0.140109	0.37341	0.13002	0.42933	-0.315021	0.763586	-0.16781	0.43671	0.0196458	0.569649	0.279836	-0.399089	-0.336002	1.38076	-0.00633202	0.314786	-0.00339366	0.254863	0.28323	-0.713875	-0.332609	1.06598	-0.00293836	0.000740077	0.308742	0.00341851	0.332642	0.000792965	0.0253626	1.29214e-09	0.225752	0.000522166	0.885267	6.40175e-06	0.0348792	0.00369973	0.016834	2.23965e-28	0.964275	0.0155224	0.981124	0.0803834	0.0778365	4.4862e-06
CDS02555-1	2089819	NA	SUR7 family protein pun1 [Schizosaccharomyces pombe 972h-]	3	-0.00297715	0.103528	-0.00874027	0.149961	-0.0763113	0.057666	-0.370052	0.128037	-0.0399215	0.0975953	-0.142016	0.175891	0.0475197	0.38741	1.29792	0.776166	-0.220005	0.16206	0.0779885	0.0138309	0.267525	0.22535	1.51793	0.614106	0.990473	0.665661	0.971118	0.501772	0.760386	0.804032	0.164795	0.574371	0.863887	0.669719	0.566417	0.427918	0.849612	0.0725115	1.2584e-09	0.000335748	0.406388	0.518913	0.794971	0.96013	0.376529
CDS02558-1	107186	NA	NA	5	0.369373	0.315074	-0.0438338	0.0709634	0.327519	0.337308	0.546143	0.441338	0.239985	0.366403	0.547199	0.402027	0.596814	0.609358	1.11626	0.654589	0.451554	0.341214	0.0956451	0.0608127	0.14526	0.268144	0.664702	0.313375	0.420925	0.48525	0.927264	0.873208	0.474359	0.435779	0.215803	0.296184	0.583465	0.391176	0.205465	0.336178	0.181688	0.134411	0.0098234	0.131026	0.324891	0.47357	0.843533	0.905647	0.770399
CDS02559-1	2089827	GOLD	Endoplasmic reticulum vesicle protein 25	4	0.321386	0.424632	0.448243	0.39024	0.525103	0.637446	0.781636	0.78746	0.576435	0.631137	0.39371	0.590201	1.05069	0.864086	1.38454	1.58674	0.433427	0.716564	-0.0397168	-0.126364	0.617263	0.147522	0.95111	0.87018	0.000183162	1.61353e-06	9.645e-08	6.50471e-06	4.56184e-10	1.05951e-13	4.5687e-21	1.54515e-20	2.79605e-12	1.60528e-13	2.98848e-06	4.47982e-12	3.75356e-37	1.31243e-24	2.10153e-63	1.00726e-81	4.211e-07	5.31187e-16	0.680246	0.199835	7.52504e-11
CDS02566-1	2300336	Signal transduction response regulator, pH-responsive, PalI/Rim9	NA	6	0.0881349	0.165112	0.284574	0.119865	0.0132167	0.24266	0.118602	0.310092	0.0565949	0.151338	0.552246	0.60031	0.823637	0.734029	1.70704	0.842536	0.102204	0.351389	0.450042	0.248921	0.721433	0.38264	1.60484	0.491147	0.649857	0.457918	0.118054	0.569548	0.945895	0.249559	0.535286	0.134106	0.755965	0.476841	0.0015725	0.00194641	2.29823e-06	0.000124526	6.14047e-26	2.69872e-05	0.602934	0.121712	0.0302201	0.29919	0.000501849
CDS02569-1	2300345	NA	NA	20	-0.342137	-0.283002	-0.00431472	-0.035589	-0.26454	-0.256624	-0.00517627	-0.341743	-0.189889	-0.40456	0.0551867	-0.493841	-0.706132	-0.677907	-0.63037	-1.15607	-0.217427	-0.580183	0.272614	0.0863419	-0.488705	-0.0977241	-0.412943	-0.575888	0.280322	0.293196	0.987981	0.882846	0.390778	0.31849	0.985917	0.188748	0.504004	0.123579	0.845587	0.0601432	0.0435429	0.0138951	0.089714	0.00067776	0.488486	0.058579	0.43206	0.806316	0.225365
CDS02574-1	107178	Concanavalin A-like lectin/glucanase	Endo-1,3(4)-beta-glucanase ARB_04519	16	-0.671505	-0.47765	-0.580442	-0.548416	-0.925214	-0.365841	-1.28295	-0.980739	-0.925168	-0.253964	-0.927152	-0.731186	0.468185	0.31588	-0.400786	-0.350328	-0.993914	-0.653992	0.0667624	-0.077194	1.4621	0.969872	0.593128	0.303665	0.00342497	0.0108353	0.00782948	0.00236037	0.000104377	0.0406788	6.57475e-07	5.78506e-07	3.34833e-05	0.146647	6.87914e-05	7.80088e-05	0.0154042	0.0533396	0.0882024	0.0618097	6.56094e-05	0.00128147	0.822403	0.745264	4.61291e-08
CDS02575-1	2300359	NA	NA	4	0.214779	-0.00684997	0.253673	-0.000651627	0.595084	0.261581	1.181	0.275147	0.511763	0.230914	0.68825	0.275999	1.06636	0.361142	1.55589	0.680913	0.609914	0.353384	0.0783364	-0.0773853	0.456448	0.00775808	0.945977	0.327529	0.238934	0.968657	0.148604	0.996824	0.000439799	0.101332	3.82568e-14	0.0824649	0.00167398	0.147304	2.70438e-05	0.0764179	3.66616e-11	0.0197687	5.26416e-23	1.4788e-05	0.00041166	0.0396277	0.66438	0.68155	0.0103315
CDS02580-1	2023079	NA	NA	14	0.1673	-0.336993	0.0867191	0.117079	0.0800165	-0.0224831	1.3294	-0.147573	0.316913	-0.020384	0.326156	-0.110712	-0.0544935	-0.0693231	1.22344	0.858658	-0.104854	-0.177342	0.43101	0.0666308	0.0503609	0.108019	1.3283	1.036	0.498762	0.218647	0.721508	0.620043	0.747463	0.927552	2.08286e-10	0.557637	0.162493	0.933773	0.163554	0.651814	0.834611	0.777901	4.39024e-08	0.000139994	0.690862	0.528784	0.129966	0.833162	0.869756
CDS02581-1	2300377	Zinc finger, C2H2-type	NA	7	0.049359	-0.0207681	-0.0827415	-0.0214582	0.156618	0.00276452	0.164927	0.0242548	0.185046	0.0630142	0.147227	0.0204726	-0.049869	0.0965213	1.58791	0.423665	0.0431591	-0.147999	0.104067	0.168472	-0.0930282	0.244521	1.54475	0.571665	0.880152	0.95551	0.798878	0.950865	0.621758	0.99379	0.60333	0.944984	0.534144	0.856313	0.636286	0.952656	0.883018	0.778191	6.01931e-09	0.223962	0.896828	0.717554	0.776765	0.70952	0.8118
CDS02594-1	2300411	Pentatricopeptide repeat	Complex I intermediate-associated protein 84, mitochondrial	18	-0.159374	-0.0931584	-0.22252	-0.0686136	-0.330459	-0.120513	-0.786384	-0.0468967	-0.219208	0.0151149	-0.67732	-0.22335	-0.330539	-0.167755	-1.18303	-0.239391	-0.36404	-0.0669422	-0.31328	-0.156408	0.0335005	-0.100813	-0.818993	-0.172449	0.551188	0.729329	0.395094	0.784915	0.227233	0.642973	0.0094139	0.85395	0.381906	0.952031	0.0184079	0.387673	0.239997	0.515747	0.0015749	0.401659	0.199091	0.8141	0.361821	0.631005	0.921171
CDS02602-1	2314467	NA	NA	18	-0.281858	-0.261749	-0.0992794	-0.149969	-0.203879	-0.19278	-0.453352	-0.433502	-0.14544	-0.324721	-0.402643	-0.468377	-0.442313	-0.354101	-1.09819	-0.418835	-0.320422	-0.374692	-0.0822211	-0.0936855	-0.121892	0.0205905	-0.777771	-0.0441431	0.00423345	0.00760822	0.311351	0.124465	0.0380994	0.0486233	4.31054e-06	9.69019e-06	0.137429	0.000905252	4.28082e-05	1.72191e-06	7.70744e-06	0.000299257	1.62069e-27	2.10878e-05	0.00116918	0.000144644	0.470924	0.410649	0.286886
CDS02605-1	2300435	Kelch repeat type 1	NA	17	-0.0283441	0.0923316	0.703951	0.781909	-0.679077	-0.343772	-1.18139	-0.565534	-0.856087	-0.0322834	-0.482077	-0.0535367	-0.796449	-0.557175	-1.39264	-0.752692	-0.546479	-0.311176	0.0644015	0.257639	-0.24997	-0.245999	-0.846166	-0.441516	0.895101	0.661129	0.000201445	1.94306e-05	0.00456286	0.117271	9.80009e-06	0.012929	0.000220016	0.875794	0.0324538	0.793306	0.00159082	0.0133102	9.22437e-06	0.00315694	0.022585	0.194418	0.817333	0.334714	0.406167
CDS02609-1	2300439	Protein of unknown function DUF284, transmembrane eukaryotic	Cell division control protein 50 [Saccharomyces cerevisiae S288C]	4	0.225601	0.226997	0.235015	0.0451913	0.483474	0.262721	0.668239	0.347088	0.394052	0.246085	0.466088	0.370306	0.653952	0.494516	1.23316	0.806957	0.333986	0.212556	0.132102	0.15775	0.319966	0.28196	0.899173	0.594401	0.0467171	0.0445991	0.0326006	0.681806	7.21385e-06	0.0153913	1.91905e-10	0.00110431	0.000148569	0.0226535	1.12336e-05	0.000385907	1.05771e-09	1.67708e-06	7.20479e-33	1.30059e-14	0.00308182	0.0757627	0.27585	0.223977	0.00881851
CDS02611-1	NA	NA	NA	3	0.0268079	0.142369	0.21252	0.154734	0.136605	0.300303	0.208784	0.157862	0.0177545	-0.0406275	0.0842628	-0.198808	0.48444	0.181551	1.03055	0.298019	0.111001	0.0356787	-0.0267384	-0.234487	0.373439	0.145873	0.919545	0.262341	0.901382	0.455464	0.294022	0.388803	0.51468	0.093087	0.313608	0.386569	0.929739	0.829483	0.684224	0.298257	0.0163793	0.313258	1.15982e-07	0.11621	0.607521	0.862835	0.91162	0.322	0.114025
CDS02617-1	66349	Glycoside hydrolase, catalytic core	1,3-beta-glucanosyltransferase gel1	14	0.162404	0.125773	0.247922	-0.144111	-0.0760157	-0.263377	1.46578	0.0453813	0.0430618	-0.164985	1.32303	0.732319	-0.0319811	0.23431	0.737099	0.393107	0.198321	0.16161	1.12471	0.570709	-0.230302	0.0727002	0.538778	0.231497	0.507928	0.616459	0.28948	0.561904	0.76485	0.313508	2.71832e-13	0.852274	0.853428	0.515497	4.61572e-11	0.000577757	0.901596	0.314191	0.00190873	0.107286	0.422586	0.541605	3.47232e-06	0.0380904	0.430231
CDS02622-1	2300487	NA	NA	13	0.0805974	-0.117896	0.0853092	0.081726	0.274309	0.177545	0.334616	0.149726	0.00230158	0.0112961	0.421272	0.349711	0.00205174	0.749868	-0.681547	-0.186052	-0.0171851	-0.302708	0.438457	0.65242	0.0192368	1.05258	-0.664362	0.116656	0.496636	0.323692	0.465161	0.476307	0.0182442	0.122305	0.00384056	0.192465	0.984146	0.922352	0.000226713	0.00192489	0.986358	1.45333e-11	3.37113e-07	0.12652	0.886345	0.0155153	0.00110371	2.82139e-06	0.890163
CDS02625-1	66338	Myo-inositol-1-phosphate synthase	Inositol-3-phosphate synthase 1-B	18	-0.61558	-0.284044	-0.373392	-0.197897	-0.503034	-0.170151	-0.402918	-0.412297	-0.576339	-0.145744	-0.451979	-0.661103	-0.547608	-0.640907	-1.22324	-1.20523	-0.587976	-0.360185	0.135997	-0.300918	0.0403678	-0.280721	-0.63526	-0.845048	0.000146482	0.0740939	0.0194694	0.208873	0.00177888	0.280826	0.0120426	0.0093185	0.000310817	0.354887	0.00475816	3.28168e-05	0.000730504	5.95234e-05	6.58935e-13	3.5254e-13	0.000293943	0.0250439	0.468305	0.1064	0.83108
CDS02631-1	2300508	NA	NA	4	0.235298	0.195131	0.131961	0.0299411	0.0622812	0.0759525	0.394948	0.296948	0.240112	0.184207	0.450835	0.322796	0.994965	0.54701	1.01708	0.654022	0.232162	0.260297	0.218673	0.0624985	0.762803	0.286712	0.784916	0.393725	0.45686	0.542815	0.672501	0.923289	0.84723	0.809804	0.194888	0.323829	0.415342	0.548049	0.127248	0.272759	0.00043346	0.0556449	0.000587066	0.0297712	0.469699	0.43801	0.523292	0.863825	0.0214111
CDS02656-1	2300572	ICE2	Uncharacterized protein C23C11.01 [Schizosaccharomyces pombe 972h-]	4	0.110578	0.24329	0.0251737	-0.0132946	0.410549	0.251012	0.581932	0.331488	0.308942	0.229817	0.295096	0.384157	0.551755	0.450464	1.21041	0.975999	0.278362	0.289915	0.0167342	0.0942414	0.273393	0.160549	0.932049	0.686084	0.642583	0.302278	0.914435	0.954462	0.0659511	0.267925	0.0073855	0.135376	0.149705	0.308604	0.186133	0.0754422	0.0133372	0.0365115	9.84745e-09	3.85386e-06	0.234769	0.24202	0.947695	0.724402	0.283438
CDS02668-1	2300594	NA	NA	13	0.200312	0.0429213	0.0711037	0.115338	0.227617	-0.20766	0.606321	-0.155046	0.244203	-0.138372	1.09355	0.167232	-0.250705	-0.194796	-0.35681	-0.67366	0.317224	-0.196397	0.776324	0.363629	-0.567928	0.00160121	-0.674033	-0.477263	0.522951	0.871867	0.819134	0.641091	0.460998	0.439782	0.0362234	0.557644	0.399553	0.598811	3.68065e-05	0.494595	0.472832	0.460231	0.354857	0.0354271	0.308266	0.508972	0.0122629	0.261962	0.139636
CDS02673-1	2300604	Zinc finger, C2H2-type	NA	7	0.0652002	0.16822	-0.147297	0.00545077	0.0178642	0.0928953	-0.189731	0.109337	-0.0660139	0.0647552	-0.0760755	0.0871905	-0.285658	-0.0985009	1.20812	0.301938	-0.0103588	0.0965553	-0.0657168	-0.00936476	-0.2753	-0.195056	1.21847	0.205383	0.700092	0.348415	0.387489	0.975001	0.91579	0.595751	0.28125	0.528689	0.682274	0.710817	0.65108	0.610213	0.120968	0.581597	7.19671e-16	0.0918677	0.95261	0.617458	0.739538	0.965181	0.192923
CDS02687-1	2300650	NA	NA	6	0.482504	0.0550558	0.430732	-0.0461247	0.43627	0.269623	0.858404	0.41115	0.491755	0.229515	0.7349	0.461214	0.778998	0.759754	1.47139	1.29541	0.562105	-0.245258	0.172795	0.706472	0.216894	1.00501	0.90929	1.54066	0.413585	0.940669	0.456117	0.947887	0.458949	0.691221	0.119327	0.53139	0.373227	0.735221	0.182284	0.470623	0.170906	0.214848	0.00625464	0.0310258	0.340784	0.772748	0.777168	0.428916	0.729303
CDS02694-1	2300663	Streptomyces cyclase/dehydrase	Coenzyme Q-binding protein COQ10 homolog, mitochondrial	16	-0.0185295	0.312426	-0.134255	-0.00755155	-0.393893	-0.0255325	-1.14123	-0.177234	-0.487173	0.0877458	-0.604061	-0.0019295	-0.0861377	0.0840362	-0.172767	0.31287	-0.411879	0.044072	-0.192182	-0.0460015	0.325741	0.0399642	0.239112	0.268798	0.934555	0.129244	0.547425	0.970736	0.100969	0.903722	6.21581e-05	0.411768	0.0329217	0.669079	0.0136237	0.992502	0.7103	0.680585	0.49346	0.137523	0.0967158	0.847395	0.516349	0.857791	0.253901
CDS02698-1	2300674	NA	NA	20	0.0218828	-0.0550556	-0.242867	-0.286967	-0.124122	-0.356063	0.14723	-0.400004	-0.176572	-0.26105	0.332181	-0.387472	-0.929539	-0.600456	-1.67384	-1.42007	0.187919	-0.170782	0.144261	-0.21669	-1.11746	-0.429674	-1.86176	-1.24929	0.916898	0.755816	0.255187	0.0991769	0.560848	0.0485846	0.468239	0.0271247	0.381738	0.137614	0.0842317	0.0286568	0.000411908	0.00128625	1.93854e-06	1.38981e-08	0.362322	0.373909	0.518561	0.330964	9.69041e-05
CDS02706-1	2300690	Der1-like	Derlin-2	4	0.27537	0.280359	0.434275	0.267553	0.722607	0.734683	1.04585	0.744869	0.674673	0.520417	0.712775	0.58833	1.16401	0.930291	1.59585	1.5372	0.643737	0.673196	0.0690376	-0.0848657	0.520276	0.257095	0.95211	0.864002	0.0127111	0.0098588	4.4323e-05	0.0106831	4.80752e-12	3.98151e-13	8.30803e-25	1.53794e-13	3.79773e-11	4.25286e-07	5.68521e-12	6.50789e-09	3.38066e-30	6.84111e-21	2.77718e-56	6.60368e-56	1.76528e-09	3.34408e-10	0.55165	0.471115	5.6193e-06
CDS02719-1	2300719	SANT, DNA-binding	Myb-like DNA-binding protein myb-1 [Neurospora crassa OR74A]	20	0.525171	0.384739	0.185943	0.364522	0.180678	0.119089	0.215078	0.0867745	0.0429531	0.216447	0.670694	0.342934	-0.423889	0.387958	-0.894836	-0.212775	0.346529	0.0543866	0.324165	0.288548	-0.770418	0.333571	-1.24136	-0.267161	0.00402593	0.0289816	0.320188	0.0303509	0.343565	0.503519	0.257361	0.626044	0.816118	0.213793	0.000121423	0.0419461	0.0527174	0.0217047	0.000647912	0.289539	0.0680938	0.782009	0.105846	0.17649	0.00132778
CDS02722-1	2300729	Gelsolin region	Protein transport protein SEC23 [Chaetomium globosum CBS 148.51]	4	0.298047	0.515944	0.176325	0.128449	0.627375	0.695571	0.754855	0.847157	0.552102	0.625212	0.28797	0.687808	1.01441	0.810812	1.22072	1.32272	0.500875	0.704258	-0.212905	-0.01645	0.513532	0.106554	0.719844	0.618465	0.0303907	0.00040757	0.196026	0.384616	1.17089e-06	3.56756e-07	2.58128e-09	1.77168e-10	8.60703e-06	5.25585e-06	0.0313666	2.84815e-07	3.47383e-16	9.44723e-10	4.54629e-22	3.85795e-24	0.000201098	2.15885e-06	0.150249	0.916224	0.000233099
CDS02724-1	2300737	Membrane-associated proteins in eicosanoid and glutathione metabolism (MAPEG)	Microsomal glutathione S-transferase 3	4	0.458742	0.790254	0.751834	0.270222	1.38937	1.32637	1.72359	1.54102	1.29752	1.04311	1.36424	1.79793	2.51371	1.71716	2.82908	2.74431	1.78931	1.92676	-0.425071	-0.12883	0.724401	-0.209605	1.03977	0.817545	9.55183e-05	1.50841e-10	3.36642e-11	0.031682	1.76953e-36	5.19081e-30	9.30893e-57	5.05144e-41	1.19599e-32	1.27033e-18	1.5236e-35	4.15394e-57	2.03869e-123	2.1774e-51	6.34514e-156	3.89245e-135	1.4699e-60	3.01565e-62	0.00031165	0.289534	2.87413e-10
CDS02730-1	2300745	NA	Ribose-phosphate pyrophosphokinase 5	13	0.394272	-0.0110398	-0.0697694	-0.0207214	-0.0632853	-0.34966	0.682426	-0.169064	-0.0126702	-0.0538973	1.48377	0.763587	-0.526569	0.212118	0.385948	-0.377018	0.283606	-0.113652	1.20016	0.877239	-0.810175	0.325771	0.102342	-0.263365	0.428997	0.978702	0.89468	0.957567	0.906562	0.411213	0.146866	0.678319	0.979733	0.892221	0.00034684	0.0260921	0.392134	0.573206	0.474432	0.412088	0.58301	0.800219	0.0153559	0.0598196	0.228067
CDS02735-1	2300757	2-nitropropane dioxygenase, NPD	Probable nitronate monooxygenase	12	-0.0135463	-0.0407454	-0.0354569	-0.196253	-0.332445	-0.329986	-0.0032685	-0.53889	-0.33858	-0.0883354	0.308661	0.0493799	-0.162886	-0.498141	-0.86132	-1.13876	-0.0586628	-0.0798056	0.367324	0.129185	-0.104223	-0.418335	-0.802657	-1.05896	0.950572	0.848402	0.867839	0.343788	0.145477	0.12735	0.987935	0.0159447	0.116564	0.668562	0.127671	0.804296	0.473087	0.023596	0.00211957	3.37386e-05	0.79256	0.723984	0.130956	0.607871	0.692878
CDS02742-1	2300779	C2 calcium-dependent membrane targeting	1-phosphatidylinositol 4,5-bisphosphate phosphodiesterase 1	6	0.344855	0.16167	0.00504751	0.0600496	0.301735	-0.0404846	0.309353	0.517551	0.231856	0.141654	0.599725	0.567202	0.426963	0.741211	1.7519	0.86303	0.721466	0.182959	-0.121741	0.384243	-0.294503	0.558253	1.03043	0.680072	0.605348	0.830558	0.994149	0.933744	0.650426	0.957293	0.642209	0.443009	0.714936	0.844518	0.334095	0.388356	0.521888	0.249832	0.00222769	0.201661	0.255228	0.819207	0.855659	0.648316	0.67912
CDS02747-1-a	2300786	NA	Altered inheritance of mitochondria protein 6 homolog ARB_06966	13	-0.0496518	0.00790393	0.17021	-0.110295	0.0471552	0.0677622	1.07645	0.228966	0.17641	0.0386266	0.387455	0.0115028	0.302796	0.16913	-0.224667	-0.122693	0.0875628	0.0643353	0.299892	-0.0528325	0.215233	0.104795	-0.31223	-0.187028	0.76961	0.952984	0.279003	0.392546	0.774369	0.595657	1.00053e-14	0.0637854	0.242591	0.761758	0.0105064	0.927271	0.0594707	0.171853	0.242586	0.384842	0.601266	0.646712	0.0945271	0.736862	0.250307
CDS02748-1	2300787	Cyanate lyase, C-terminal	Cyanate hydratase	13	-0.0193959	0.146123	-0.0799068	-0.10516	-0.112565	0.0911426	0.956251	-0.0659387	-0.153351	0.0937861	1.01935	0.428501	0.446361	0.240415	0.376939	0.215678	0.275404	-0.00910048	0.743951	0.437602	0.170957	0.249516	0.101535	0.224778	0.908073	0.347547	0.628126	0.494741	0.504525	0.549913	1.0236e-10	0.670711	0.342695	0.535985	2.40587e-12	0.00294696	0.0050139	0.10546	0.0246773	0.169363	0.0906931	0.956377	1.24738e-05	0.0157523	0.347695
CDS02749-1	NA	NA	NA	11	0.451022	-0.51871	-0.261368	-0.701287	0.120903	-1.27428	1.03966	-1.30431	0.428122	-0.882418	1.95089	-0.465824	-3.03507	-2.00792	-4.48755	-4.00332	0.679486	-0.985042	1.27141	0.519218	-3.71456	-1.02288	-5.16703	-3.01828	0.0275819	0.0128727	0.204011	0.00074608	0.555644	1.64932e-09	3.34545e-07	6.77416e-10	0.0359518	2.4268e-05	6.98629e-22	0.0244694	1.06146e-39	2.13376e-20	1.36279e-55	3.63335e-50	0.000889127	3.60842e-06	5.62428e-08	0.0337395	5.86593e-47
CDS02755-1	2300802	NA	Increased recombination centers protein 22-2	5	0.382978	0.617944	0.0486602	0.07583	0.543912	0.592094	0.651979	0.654526	0.401455	0.735288	0.398406	0.645962	0.806364	0.664329	0.813593	1.05506	0.423829	0.592712	-0.0254237	0.0532497	0.382534	0.0716163	0.389763	0.462352	7.75199e-07	6.78658e-15	0.53924	0.355446	4.53288e-13	1.98024e-14	1.47474e-18	1.07835e-17	4.42126e-08	2.07778e-22	1.26152e-07	1.18273e-17	1.20097e-27	2.23561e-18	4.62563e-26	9.35212e-44	5.32165e-08	1.08935e-12	0.765341	0.550403	5.19802e-06
CDS02757-1	2300813	NA	NA	20	0.0534478	-0.0857724	-0.193061	0.0609165	-0.119643	-0.195813	-0.388988	-0.160769	0.0136541	-0.0123853	-0.00039182	-0.152991	-1.23719	-0.105451	-1.23169	-0.925019	-0.0318069	-0.161686	0.0314151	0.00869461	-1.20539	0.0562342	-1.19988	-0.763334	0.742145	0.598043	0.240517	0.683615	0.470616	0.220701	0.0261704	0.308712	0.928842	0.935669	0.998034	0.323164	1.44865e-08	0.496274	2.04721e-07	4.40194e-06	0.849266	0.356068	0.867282	0.96497	5.23932e-07
CDS02761-1	48424	NA	NA	2	0.436404	0.751911	0.429667	0.663391	0.252867	0.426575	2.90312	0.424425	0.322709	0.304418	1.40341	0.658894	0.479838	0.221226	3.11904	2.53605	0.210035	0.222814	1.19337	0.436081	0.269803	-0.00158732	2.909	2.31324	0.114848	0.00462274	0.116248	0.0115186	0.363984	0.110271	4.12437e-30	0.111529	0.23553	0.256482	8.57075e-08	0.0120448	0.083472	0.41225	2.85879e-34	8.167e-24	0.457318	0.425363	0.000102848	0.162007	0.399558
CDS02771-1	66088	Kinesin, motor region	Kinesin-like protein KIF1C [Mus musculus]	17	0.0856428	0.0237674	-0.298213	-0.125892	-0.324897	-0.217404	-1.21484	-0.248171	-0.445044	-0.0845606	-0.602953	-0.214948	-0.418442	-0.269917	-0.772235	-0.400541	-0.302027	0.0139802	-0.300925	-0.228929	-0.116415	-0.283897	-0.470208	-0.414521	0.796823	0.943891	0.388678	0.699925	0.361525	0.523141	0.00545008	0.466105	0.191241	0.7972	0.101514	0.516935	0.262325	0.425048	0.0774256	0.291611	0.407191	0.968933	0.492368	0.578373	0.792537
CDS02777-1	111173	NA	NA	14	0.37814	-0.013264	0.0763254	0.13628	0.330666	-0.214543	1.24158	-0.0220199	0.449069	0.158874	1.33722	0.0706014	-0.364902	0.16441	1.06808	0.107644	0.747396	0.00966125	0.589823	0.0609402	-1.1123	0.154749	0.320687	0.0979828	0.36672	0.975597	0.85874	0.729921	0.429218	0.620908	0.000657303	0.957609	0.246368	0.690557	0.000164686	0.859554	0.460794	0.677589	0.00735857	0.804118	0.0608582	0.983226	0.127045	0.904654	0.0317452
CDS02778-1	2116851	Carbohydrate/purine kinase	Ketohexokinase	2	0.299554	0.272224	0.27906	0.24222	0.145435	0.277697	1.12662	0.336407	0.214387	0.138878	0.973014	0.584159	0.857102	0.868425	2.27089	1.22915	0.477789	0.331614	0.495224	0.252545	0.379313	0.536812	1.7931	0.897537	0.418565	0.453946	0.438324	0.480712	0.700009	0.426438	0.000452487	0.327218	0.539974	0.696315	0.00255132	0.0705924	0.0118582	0.00528323	1.67121e-14	8.88196e-05	0.188806	0.384336	0.174408	0.52987	0.31914
CDS02779-1	2300889	ATP-NAD/AcoX kinase	NAD(+) kinase	6	0.0977188	0.10985	0.13204	0.0169851	0.0506181	0.223705	0.538386	0.309756	0.204401	0.223142	0.283013	0.281586	0.379368	0.512527	1.15869	0.622752	0.134182	0.125638	0.148831	0.155948	0.245186	0.386888	1.02451	0.497114	0.771053	0.75035	0.682599	0.958903	0.879997	0.490325	0.0799602	0.328973	0.504811	0.488057	0.368006	0.368602	0.240311	0.091133	0.000106734	0.0515321	0.691905	0.731442	0.685584	0.694572	0.513316
CDS02780-1	111172	NA	NA	2	0.209533	0.355409	0.194359	0.343819	0.189879	0.43482	0.172197	0.469019	0.14814	0.42723	0.255374	0.563078	0.379173	0.596588	1.04752	0.879066	0.183673	0.397516	0.071701	0.165562	0.1955	0.199072	0.86385	0.48155	0.484028	0.261227	0.504356	0.250291	0.523132	0.148139	0.564279	0.114727	0.600078	0.15293	0.375441	0.0505927	0.197895	0.038869	0.000165832	0.00286079	0.547246	0.231059	0.829927	0.638568	0.564507
CDS02782-1	66068	Protein synthesis factor, GTP-binding	Elongation factor Tu, mitochondrial	18	-0.280535	-0.0869993	0.0018768	-0.0529817	-0.235531	-0.214733	-0.828119	-0.192856	-0.222053	-0.24925	-0.847136	-0.456435	-0.553423	-0.607428	-1.25585	-0.328136	-0.441283	-0.295643	-0.405853	-0.160792	-0.112141	-0.311785	-0.814568	-0.0324923	0.0349021	0.51143	0.988352	0.681539	0.0736487	0.10296	2.39247e-09	0.141466	0.0844422	0.0582108	6.81516e-10	0.000589463	5.37072e-05	7.51752e-06	5.30442e-16	0.0166041	0.00114317	0.0327508	0.0118221	0.315769	0.486074
CDS02784-1	2300901	Thioredoxin-like fold	Protein disulfide-isomerase erp38	4	0.277903	0.419223	0.156343	0.0740421	0.59487	0.719846	0.976437	0.879762	0.635589	0.683439	0.438764	0.644323	1.13493	0.870465	1.26069	1.54691	0.502361	0.776755	-0.0635971	-0.132432	0.632573	0.0937098	0.758326	0.77016	0.00316552	1.60378e-05	0.0945385	0.447214	5.78089e-11	6.98388e-15	1.95961e-28	4.26819e-22	6.41836e-13	1.40938e-13	1.45544e-06	2.52852e-12	7.49247e-38	1.14908e-21	3.44645e-45	1.86308e-67	6.2285e-08	7.54982e-16	0.537979	0.211452	3.44749e-10
CDS02787-1	2300903	Haloacid dehalogenase-like hydrolase	6-phosphogluconate phosphatase [Escherichia coli K-12]	8	-0.105494	-0.0955103	-0.0192308	-0.119476	-0.205367	-0.104701	-0.675266	-0.161327	0.00535909	-0.123659	-0.566741	-0.16843	-0.319858	-0.30004	-1.11215	-0.418128	-0.247063	-0.0837669	-0.319678	-0.0846627	-0.0727952	-0.216273	-0.865088	-0.334361	0.249238	0.328359	0.829855	0.207334	0.0251308	0.274019	2.12938e-12	0.092758	0.951461	0.195302	1.50951e-09	0.0764608	0.000668559	0.00202173	1.123e-24	5.206e-05	0.00815517	0.406162	0.00358852	0.462708	0.508012
CDS02790-1	2314555	NA	Glucose-repressible gene protein [Neurospora crassa OR74A]	9	-0.212855	-0.294164	0.645679	0.167594	-0.178603	0.160927	1.39338	-0.0613776	0.316559	1.37585	0.259968	0.837824	-2.1689	0.118024	-2.30764	0.899708	0.14471	-0.00790824	0.115258	0.845732	-2.31361	0.125932	-2.45235	0.907617	0.474045	0.377404	0.0290076	0.601839	0.547667	0.618001	2.35769e-06	0.850346	0.284642	1.02112e-05	0.380036	0.00775987	1.46092e-12	0.714817	1.08903e-13	0.00471399	0.625826	0.981056	0.736198	0.0237566	4.38298e-11
CDS02800-1	100838	Lipase, active site	Lipase	14	-0.0605792	0.322308	0.0229753	-0.0979737	0.13875	0.218599	3.4418	0.510301	-0.00790778	0.177659	0.731579	0.33624	0.184723	0.291168	0.250277	0.852227	0.0194	0.288846	0.712179	0.0473944	0.165323	0.00232226	0.230877	0.563381	0.897436	0.508815	0.958987	0.843966	0.756245	0.647878	2.8109e-27	0.257445	0.985352	0.710485	0.0649651	0.461529	0.68436	0.530447	0.60103	0.0592114	0.967068	0.580024	0.140809	0.933139	0.756044
CDS02804-1	2300946	Peptidase M48, Ste24p	CAAX prenyl protease 1	4	0.483686	0.727801	0.330054	0.232491	0.945433	0.986661	1.37586	1.07429	0.888768	0.822856	0.669836	0.852099	1.23635	1.10904	1.64773	1.79866	0.759092	0.866448	-0.0892563	-0.0143492	0.477261	0.242591	0.88864	0.932216	6.83933e-05	5.74836e-09	0.00638705	0.0678004	3.70344e-16	1.71621e-16	3.30727e-34	1.34357e-19	6.19159e-15	1.02602e-11	1.15871e-08	1.11775e-12	5.34651e-27	6.53651e-21	2.88204e-47	1.99063e-54	1.95463e-10	8.5023e-12	0.495163	0.916782	0.000206802
CDS02805-1	2300949	NA	NA	4	0.512647	0.522915	0.5656	0.340118	1.12302	1.00664	1.70241	1.20731	0.880031	0.842203	1.23441	1.17507	1.92941	1.27599	2.19464	2.24344	1.19994	1.34207	0.0344741	-0.166998	0.729475	-0.0660725	0.994697	0.901378	0.000604694	0.00063328	0.00011712	0.0245064	4.10933e-15	4.53064e-12	2.79022e-34	4.16957e-17	6.55346e-10	9.15235e-09	2.55331e-18	2.15679e-16	9.63591e-44	4.82248e-19	6.14605e-56	3.78953e-58	6.73083e-17	6.26249e-20	0.825405	0.297032	2.2376e-06
CDS02819-1	2300978	Cystinosin/ERS1p repeat	Scramblase ANY1	4	0.251028	0.387509	0.317475	0.283359	0.708058	0.723042	0.93566	0.835341	0.596418	0.583929	0.602959	0.62357	0.978343	0.880795	1.2808	1.51008	0.574413	0.725936	0.0285464	-0.102365	0.40393	0.154859	0.706387	0.784139	0.060774	0.00414714	0.0136743	0.0297017	1.06237e-08	5.85485e-09	7.19368e-15	6.95627e-12	6.95032e-07	3.56342e-06	1.05738e-06	4.59383e-07	8.82036e-16	2.63779e-13	7.72195e-26	5.23242e-38	8.15788e-06	5.93732e-08	0.835078	0.474991	0.00285498
CDS02821-1	115198	WD40 repeat	WD repeat domain-containing protein 83	8	-0.104323	-0.21904	-0.185841	0.0878671	-0.518384	-0.515713	-1.34731	-0.546129	-0.342914	-0.109039	-0.904656	-0.303228	-0.629067	-0.24632	-0.407218	-0.516433	-0.502072	-0.217837	-0.402584	-0.0853902	-0.126994	-0.0284831	0.0948541	-0.298596	0.672818	0.436886	0.444219	0.72546	0.0496784	0.07287	2.3075e-05	0.057505	0.153197	0.678297	0.00119716	0.258169	0.0235193	0.35763	0.151234	0.094733	0.0635611	0.467051	0.228985	0.803533	0.703273
CDS02822-1	2300989	Glycosyl transferase, family 15	Probable mannosyltransferase KTR4 [Saccharomyces cerevisiae S288C]	7	-0.114212	-0.0765974	0.0319987	0.0311	0.164216	0.114196	-0.00218388	0.123558	0.00236134	0.0466104	-0.0292727	0.0105625	0.401386	0.331878	1.53879	1.34762	-0.0682551	0.00158153	0.0389824	0.008981	0.469641	0.330297	1.60705	1.34603	0.565683	0.706493	0.864041	0.867499	0.378293	0.543187	0.990954	0.5074	0.989553	0.804979	0.876948	0.954919	0.0282084	0.0618404	1.51767e-21	7.65086e-17	0.733119	0.994076	0.862373	0.969827	0.0325749
CDS02827-1	2300995	NA	NA	13	1.24983	1.09038	0.500714	0.277908	1.71616	1.11521	2.68869	1.4797	1.60251	0.899426	2.52673	1.41101	-0.263926	0.380762	1.54388	1.2477	1.5741	0.743291	0.952623	0.66772	-1.83803	-0.362529	-0.0302196	0.504405	1.53572e-06	1.81318e-05	0.0564639	0.277141	3.01789e-11	1.11726e-05	9.92599e-26	5.06926e-09	5.06419e-10	0.000403074	6.63616e-23	2.47968e-08	0.329571	0.136515	3.00457e-09	9.31513e-07	1.24599e-09	0.003713	0.00111125	0.0225243	1.62596e-09
CDS02832-1	47844	NA	NA	18	-0.155251	-0.0827865	-0.204814	-0.096837	-0.309728	-0.176127	-0.661659	-0.129059	-0.269248	-0.139184	-0.655108	-0.346144	-0.511737	-0.335388	-1.08797	-0.557332	-0.321104	-0.124647	-0.334004	-0.221497	-0.190632	-0.210741	-0.766865	-0.432685	0.532993	0.717704	0.399245	0.6535	0.222848	0.432037	0.0160362	0.558894	0.252965	0.528395	0.0140732	0.125469	0.0609282	0.140519	0.00143633	0.0328827	0.220368	0.611601	0.292935	0.435794	0.554896
CDS02844-1	2301032	NA	NA	4	0.0978387	0.152396	0.23737	0.123095	0.361581	0.272279	0.945289	0.416837	0.255788	0.163002	0.442417	0.15224	0.91103	0.494789	1.09934	0.696751	0.248796	0.37617	0.193621	-0.223931	0.662234	0.118619	0.850539	0.32058	0.495118	0.283213	0.0812613	0.361908	0.00784651	0.0427782	5.24499e-14	0.00143314	0.0515474	0.230349	0.000805743	0.256478	1.24359e-12	0.000117541	3.65931e-17	1.42225e-07	0.0790174	0.00880165	0.204635	0.162672	9.34968e-06
CDS02852-1	2301053	Glycoside hydrolase, catalytic core	Glucosidase 2 subunit alpha	4	0.571179	0.631713	0.334118	0.154899	0.994879	0.9969	1.34565	1.23354	0.966683	0.984174	0.903893	1.13364	1.72212	1.33128	1.98783	1.92585	1.10682	1.1912	-0.202931	-0.0575549	0.615296	0.140081	0.881008	0.734655	0.00163588	0.000881442	0.0684684	0.428555	3.19863e-09	7.54358e-09	4.84653e-17	1.0559e-13	1.89422e-09	1.006e-08	6.6549e-08	8.36649e-12	2.01887e-28	2.77931e-16	6.90528e-37	8.96501e-34	5.23692e-11	4.5114e-11	0.234227	0.749645	0.000111071
CDS02862-1	2116929	HAD-superfamily phosphatase, subfamily IIIA	Phosphatidylglycerophosphatase GEP4, mitochondrial	4	0.134101	0.384144	0.0308869	0.116067	0.41917	0.449973	0.666582	0.585669	0.276763	0.410807	0.336158	0.425661	0.675202	0.355821	0.798202	1.03929	0.34574	0.352152	-0.00958147	0.0735086	0.329462	0.0036682	0.452462	0.687135	0.582172	0.142471	0.897827	0.654359	0.067847	0.0712464	0.00255997	0.0157118	0.213168	0.0994401	0.140809	0.0821913	0.00270678	0.154482	0.000594888	1.33743e-05	0.146214	0.207204	0.970467	0.806602	0.198203
CDS02863-1-a	2108831	NA	NA	4	0.37121	0.182002	0.248107	0.344903	0.572432	0.55415	0.790585	0.644382	0.450294	0.422984	0.416102	0.582863	0.653023	0.582296	0.861796	1.03997	0.496824	0.65056	-0.0807219	-0.0676974	0.156199	-0.0682641	0.364971	0.389413	0.297374	0.641291	0.482138	0.332526	0.0930989	0.113925	0.0165149	0.0606472	0.171342	0.234907	0.225166	0.0876757	0.0575506	0.0905182	0.0139198	0.00231222	0.159641	0.0840677	0.832065	0.865706	0.682131
CDS02870-1	2301080	Alanyl-tRNA synthetase, class IIc	Alanyl-tRNA editing protein AlaX-L	8	-0.224649	-0.152295	-0.370112	-0.315715	-0.399189	-0.41325	-1.15711	-0.478967	-0.336471	-0.202365	-1.08374	-0.379612	-0.488018	-0.510613	-1.21838	-0.396663	-0.482422	-0.149148	-0.601314	-0.230464	-0.00559599	-0.361465	-0.735954	-0.247515	0.362959	0.587459	0.131647	0.245335	0.113857	0.146158	0.000104452	0.0945831	0.151052	0.453559	0.000141269	0.16717	0.064584	0.0732545	0.000320004	0.192559	0.0675455	0.61728	0.0739621	0.506086	0.986013
CDS02872-1	100777	Ubiquitin-conjugating enzyme/RWD-like	Protein IMPACT homolog [Saccharomyces cerevisiae S288C]	17	-0.279005	-0.0952737	-0.378276	-0.263834	-0.561056	-0.346259	-1.19166	-0.690888	-0.750105	-0.0552145	-0.481496	-0.219526	-0.27557	-0.184393	-1.10412	-0.435709	-0.387239	-0.176508	-0.0942578	-0.0430178	0.111669	-0.00788492	-0.716881	-0.2592	0.356078	0.738859	0.204266	0.342523	0.0756075	0.230036	0.00104143	0.0244073	0.0142891	0.839044	0.112955	0.4253	0.3686	0.504576	0.00540171	0.164745	0.216653	0.565391	0.797833	0.902039	0.76294
CDS02883-1	2301102	Thioredoxin-like fold	Glutathione peroxidase-like peroxiredoxin 2	14	-0.00326259	-0.0133065	0.358079	0.0705215	0.389309	0.180382	1.1078	0.337361	0.403071	0.0944216	0.452738	0.31754	0.345937	0.18443	0.258812	0.47776	0.397689	0.29464	0.0550487	0.0229006	-0.0517515	-0.11021	-0.138877	0.18312	0.974095	0.898681	0.00024027	0.487277	6.96068e-05	0.0757264	2.74915e-31	0.000780732	2.95526e-05	0.353849	3.08768e-06	0.00148959	0.000466782	0.0687897	0.0105317	2.75141e-06	5.52444e-05	0.0047095	0.621715	0.845817	0.64739
CDS02885-1	87557	Dihydrodipicolinate synthetase	L-threo-3-deoxy-hexylosonate aldolase	9	0.144141	0.0462187	-0.139538	-0.279043	-0.291597	-0.419416	0.100282	-0.778716	-0.286064	-0.301476	0.179558	0.346617	-0.275179	-0.638644	-0.835156	-0.943225	0.244099	0.289905	-0.0645404	0.0567114	-0.519278	-0.928549	-1.07925	-1.23313	0.483135	0.847973	0.503204	0.247325	0.17925	0.0974482	0.624684	0.00396989	0.165458	0.219703	0.36821	0.112425	0.214108	0.0140469	0.00145275	0.00190886	0.233517	0.232478	0.778261	0.831089	0.0366873
CDS02894-1	2314597	NA	NA	1	-0.0918384	-0.00241197	0.0320318	0.00764336	-0.0317231	-0.0160898	-0.127227	-0.0028367	-0.0161579	0.011103	0.00593503	0.0897943	0.26569	0.32195	0.976992	0.494306	-0.0954474	-0.0294557	0.101382	0.11925	0.361137	0.351406	1.07244	0.523762	0.323761	0.978545	0.716281	0.927788	0.727494	0.852558	0.170401	0.97365	0.850179	0.896669	0.946552	0.279415	0.00265839	6.53556e-05	5.26132e-32	3.67432e-09	0.312769	0.757979	0.33793	0.259557	0.000634571
CDS02895-1	2301141	Lipase, active site	NA	1	0.165145	0.170135	0.30192	0.176404	0.239642	0.177814	0.498707	0.271178	0.165563	0.230824	0.558633	0.463632	0.76759	0.817922	1.57012	0.761852	0.202691	0.17255	0.355942	0.291082	0.564899	0.645372	1.36743	0.589302	0.616517	0.572441	0.332043	0.532794	0.456329	0.538824	0.104743	0.337377	0.588717	0.416693	0.0608662	0.0842265	0.0105143	0.0013987	1.84392e-08	0.005762	0.5421	0.589829	0.307448	0.393599	0.107
CDS02898-1	2090388	Phosphatidylethanolamine-binding protein PEBP	54S ribosomal protein L35, mitochondrial	18	-0.169818	-0.0565255	-0.0979415	-0.0679277	-0.131791	-0.0286011	-0.673819	-0.150927	-0.255009	-0.0946644	-0.655293	-0.386557	-0.500069	-0.37828	-1.08882	-0.483807	-0.393691	-0.210573	-0.261602	-0.175984	-0.106378	-0.167708	-0.695129	-0.273234	0.223485	0.671732	0.462682	0.590056	0.336108	0.823056	1.04764e-05	0.24576	0.0529674	0.461156	9.96789e-06	0.00374598	0.00094976	0.00489477	6.56884e-09	0.00121331	0.00783975	0.14877	0.141922	0.297284	0.555864
CDS02915-1	2116990	NA	NA	2	0.25146	0.179425	0.35142	0.204381	0.403145	0.200531	0.994269	0.415526	0.392849	0.0893256	0.821326	0.370649	0.875368	0.504471	1.55337	0.804645	0.415957	0.166066	0.405369	0.204583	0.459411	0.338405	1.13741	0.638579	0.447856	0.563948	0.265071	0.48242	0.206316	0.500775	0.00062381	0.144648	0.192721	0.76728	0.0050086	0.188958	0.00368989	0.0697347	5.68309e-08	0.00450689	0.202088	0.616079	0.223616	0.566176	0.177751
CDS02916-1	2301180	Peptidase M14, carboxypeptidase A	Putative metallocarboxypeptidase ecm14	6	0.1282	0.0969549	0.223994	0.108882	0.374749	0.2428	0.661291	0.233815	0.328034	0.162087	0.610047	0.40694	0.499358	0.380524	1.11843	0.580788	0.378034	0.194443	0.232014	0.212497	0.121325	0.186081	0.740393	0.386345	0.456843	0.585403	0.172286	0.513283	0.0216528	0.144038	2.2359e-05	0.157827	0.0349394	0.332938	7.64713e-05	0.00992495	0.00224907	0.0172866	6.89168e-13	0.000461696	0.0235978	0.292975	0.186496	0.284714	0.509127
CDS02920-1	2314609	Ribosomal protein S3Ae	40S ribosomal protein S1 [Chaetomium globosum CBS 148.51]	8	-0.116266	-0.0159744	0.0308575	-0.0676329	-0.0274802	-0.010635	-0.533544	-0.148027	0.0499335	-0.0972456	-0.579427	-0.232202	-0.101494	-0.157788	-1.01453	0.0417276	-0.22395	-0.155004	-0.355476	-0.0771978	0.122456	-0.00278411	-0.790578	0.196731	0.276288	0.881968	0.771934	0.528216	0.796588	0.921047	6.39479e-07	0.168266	0.638531	0.365012	6.22893e-08	0.0306363	0.342163	0.1421	1.17799e-20	0.698495	0.0363385	0.152275	0.00409078	0.53648	0.321916
CDS02928-1	2301214	NA	NA	2	0.384638	-0.238077	0.535183	0.194948	0.725321	-0.133364	0.845958	-0.120057	0.306603	-0.0692211	0.532251	-0.26893	0.428352	-0.0523748	1.97139	0.430396	0.489381	0.331315	0.0428703	-0.600246	-0.061029	-0.38369	1.48201	0.0990814	0.122768	0.336239	0.0242835	0.372195	0.00204931	0.569353	0.000262866	0.60583	0.197215	0.763707	0.0250808	0.251574	0.0871935	0.818729	6.1194e-20	0.0565065	0.0486502	0.158917	0.872204	0.0295012	0.826251
CDS02953-1	2314627	Longin	Protein transport protein sec22 [Schizosaccharomyces pombe 972h-]	4	0.199729	0.282652	0.219404	0.132614	0.552952	0.573539	0.775596	0.587412	0.446913	0.403728	0.520187	0.563675	0.77092	0.70877	1.00855	0.986427	0.547061	0.510852	-0.0268732	0.0528239	0.223859	0.197918	0.461487	0.475576	0.056873	0.00895311	0.0304769	0.205512	1.64227e-08	7.43649e-09	2.90935e-16	2.48209e-09	2.30106e-06	6.76763e-05	7.41172e-08	7.01802e-09	1.58824e-15	1.56837e-13	7.05736e-25	7.09055e-24	4.76473e-08	2.97254e-06	0.801951	0.650581	0.0367598
CDS02958-1	79171	NA	Stress-associated endoplasmic reticulum protein 1	4	0.602266	0.802196	0.371732	0.230315	0.997461	1.1675	1.34604	1.26352	1.02624	1.08162	0.869809	1.0978	1.55844	1.251	1.67902	2.14304	0.990557	1.31163	-0.120748	-0.213837	0.567887	-0.0606298	0.688467	0.831408	5.02064e-10	1.88032e-16	0.000124716	0.0188136	3.01206e-25	1.04997e-33	5.83733e-45	2.5629e-39	7.7291e-27	3.92218e-29	1.39354e-19	4.77846e-30	1.02384e-59	1.53509e-38	9.33311e-69	6.66784e-111	8.41056e-25	1.21003e-41	0.27226	0.0528	2.1926e-07
CDS02961-1	2314632	TB2/DP1 and HVA22 related protein	Protein yop-1 [Neurospora crassa OR74A]	4	0.105927	0.301598	0.304649	0.194673	0.561791	0.571154	0.90853	0.639019	0.558964	0.49553	0.434739	0.525508	0.827469	0.633173	0.883267	1.19165	0.44565	0.514967	-0.0109115	0.0105407	0.381819	0.118206	0.437617	0.676679	0.33397	0.00593736	0.00502555	0.0741797	2.12578e-07	1.37877e-07	3.19783e-17	3.5247e-09	2.1152e-07	4.93067e-06	5.95237e-05	1.20293e-06	1.92331e-14	4.97145e-09	4.13154e-16	2.35737e-28	4.28803e-05	2.73303e-06	0.930271	0.933048	0.00216765
CDS02979-1	2125404	Protein of unknown function UPF0057	Plasma membrane proteolipid 3 [Aspergillus fumigatus Af293]	13	-0.0599214	-0.219729	0.556079	0.341005	0.422182	0.25564	1.34696	0.195838	0.290039	0.247407	0.997965	0.233405	-0.359099	0.417988	0.316585	0.113318	0.308311	0.0418651	0.689654	0.19154	-0.66741	0.376123	0.00827341	0.0714528	0.822001	0.372508	0.0166479	0.103978	0.0805841	0.238558	2.45353e-10	0.368962	0.214434	0.251347	4.95691e-06	0.273241	0.21228	0.0452482	0.236525	0.631566	0.221642	0.865742	0.00687058	0.479102	0.0350142
CDS02984-1	2301391	Signal peptidase 22 kDa subunit	Microsomal signal peptidase subunit 3 [Debaryomyces hansenii CBS767]	4	0.382822	0.650372	0.279798	0.194084	0.903568	1.00359	1.31897	1.14085	0.86616	0.881488	0.59475	0.79665	1.3502	1.14376	1.59138	1.79164	0.753627	0.939758	-0.158877	-0.143108	0.596572	0.203999	0.83775	0.851877	0.00028693	7.66948e-10	0.00747253	0.070407	1.53292e-19	1.58432e-23	4.6352e-42	1.17033e-30	8.73221e-19	2.69384e-18	4.59591e-09	3.10339e-15	2.44867e-43	7.47218e-31	5.23462e-59	1.0093e-75	1.98696e-13	5.67516e-19	0.159053	0.213129	5.15241e-08
CDS02991-1	115096	Polyprenyl synthetase	Farnesyl pyrophosphate synthase	18	-0.308168	-0.0466387	-0.124998	-0.0922926	-0.210752	0.0352289	-0.392905	-0.0584819	-0.211048	-0.116234	-0.497973	-0.199602	-0.288023	-0.293227	-1.02631	-0.353249	-0.321034	-0.0732027	-0.176939	-0.126399	0.0330112	-0.220024	-0.705279	-0.280046	0.000734413	0.611111	0.148463	0.29419	0.0179104	0.688552	1.79863e-05	0.50965	0.0130291	0.193015	4.97021e-08	0.025271	0.00175457	0.00133213	8.23102e-20	0.000350536	0.000525642	0.448577	0.10417	0.252165	0.76304
CDS02993-1	2314646	dTDP-4-dehydrorhamnose reductase	Methionine adenosyltransferase 2 subunit beta	20	-0.250247	-0.129162	-0.15154	-0.122337	-0.324099	-0.0581203	-0.116287	-0.102319	-0.180092	-0.120196	-0.0722961	-0.100465	-0.389857	-0.274123	-1.02595	-0.649309	-0.187675	-0.0864115	0.115378	-0.0140531	-0.202183	-0.187711	-0.838277	-0.562897	0.0842372	0.366084	0.270407	0.361179	0.0258484	0.667841	0.40562	0.451164	0.174745	0.376711	0.593728	0.450759	0.0100865	0.0485559	7.1053e-08	8.37881e-05	0.196809	0.565803	0.480761	0.933927	0.253655
CDS02996-1	2301428	Peptidase C19, ubiquitin carboxyl-terminal hydrolase 2	NA	6	0.150571	0.175378	0.0720139	0.0465553	0.280427	0.140169	0.369297	0.228705	0.244593	0.13038	0.394591	0.263444	0.636321	0.508476	1.05272	0.74298	0.32186	0.11656	0.0727318	0.146884	0.314462	0.391916	0.730861	0.62642	0.599352	0.545405	0.7981	0.867532	0.311175	0.617519	0.175987	0.404527	0.351496	0.640247	0.137906	0.324969	0.0168977	0.0492982	5.94312e-05	0.00531537	0.253183	0.708978	0.810312	0.665235	0.299941
CDS03018-2	2301478	Peptidyl-prolyl cis-trans isomerase, cyclophilin-type	Peptidyl-prolyl cis-trans isomerase B	4	0.469547	0.52187	0.269772	0.0706807	0.760699	0.75183	1.19707	0.95295	0.807725	0.720564	0.71417	0.806608	1.44816	1.11463	1.61425	1.90693	0.783263	0.912614	-0.0690927	-0.106007	0.664897	0.202012	0.830985	0.994311	9.22993e-06	1.08125e-06	0.0108246	0.510558	4.44795e-13	1.23677e-12	1.80029e-30	1.53737e-19	1.05101e-14	9.91e-12	9.90774e-12	2.05275e-14	6.78836e-44	2.91897e-26	6.26716e-54	2.05736e-74	1.04307e-13	1.1835e-17	0.565537	0.382703	2.73846e-08
CDS03030-1	2301500	Tetrapyrrole biosynthesis, hydroxymethylbilane synthase	Porphobilinogen deaminase	8	-0.248441	-0.061949	-0.226306	-0.203717	-0.432211	-0.101229	-0.606766	-0.237173	-0.301425	-0.131812	-0.485348	-0.156823	-0.151393	-0.27416	-1.04975	-0.366999	-0.371972	0.0126959	-0.113376	-0.169519	0.220579	-0.286856	-0.677777	-0.379695	0.0443073	0.634333	0.0575566	0.105508	0.000632482	0.422858	3.71222e-06	0.0656635	0.00946554	0.295671	0.000102159	0.208053	0.218524	0.0329006	6.53678e-11	0.00998284	0.00376632	0.925563	0.452539	0.273702	0.139771
CDS03031-1	NA	NA	NA	14	0.125005	0.277169	0.518002	0.248637	0.187233	0.142654	1.53905	0.369044	0.429878	0.251058	0.997057	0.534463	0.60074	0.428007	1.13921	0.73328	0.419571	0.276094	0.577487	0.258368	0.181169	0.151913	0.719641	0.457186	0.690022	0.339293	0.0676937	0.365281	0.541283	0.618458	9.13684e-10	0.176822	0.121224	0.367386	0.000161957	0.0408309	0.0393219	0.11038	5.1263e-05	0.00721146	0.163408	0.369225	0.0562422	0.428822	0.578973
CDS03037-1	2301517	Lipase, GDSL	NA	13	0.575123	0.352674	0.210254	0.237458	0.325194	0.093382	0.769154	0.0608332	0.376727	0.290683	1.05968	0.523665	0.175221	0.263081	0.0985969	-0.0986505	0.592011	0.162203	0.467666	0.361462	-0.41679	0.100877	-0.493414	-0.260854	0.0608277	0.222919	0.507216	0.394204	0.305303	0.749643	0.00912274	0.835385	0.204302	0.299272	0.000139226	0.0484358	0.600324	0.346409	0.786076	0.761851	0.0561664	0.610565	0.13058	0.284992	0.247987
CDS03042-1	2125469	Alanine dehydrogenase/PNT, C-terminal	NAD(P) transhydrogenase, mitochondrial	20	-0.0816954	-0.171046	-0.142428	-0.124877	-0.146855	-0.191951	0.173502	-0.259453	-0.0631674	-0.124599	0.167175	-0.131503	-0.260033	-0.424632	-0.696824	-1.20506	-0.0206206	-0.183208	0.187796	0.051705	-0.239413	-0.241425	-0.676204	-1.02185	0.727402	0.444762	0.534426	0.548404	0.531646	0.373776	0.433041	0.232735	0.770786	0.555346	0.440508	0.527223	0.292187	0.0562108	0.0179809	4.52011e-05	0.930133	0.442972	0.467284	0.84741	0.399396
CDS03043-1	2301526	NA	NA	13	0.254551	-0.430309	0.491793	-0.159662	0.201791	-0.037279	0.948514	-0.0677546	0.581012	-0.0787589	1.50022	0.944008	0.331361	1.66094	0.0643129	0.027332	0.333997	-0.140868	1.16623	1.08488	-0.00263596	1.80181	-0.269684	0.1682	0.817268	0.627611	0.63008	0.838151	0.854665	0.961962	0.32683	0.930926	0.54877	0.919742	0.0894091	0.147456	0.763581	0.00608496	0.958984	0.973551	0.761757	0.873732	0.264357	0.230871	0.998297
CDS03044-1	2090608	NAD(P)-binding	Oxidoreductase AN1596	17	-0.100112	0.0318696	-0.465566	-0.260331	-0.712591	-0.342541	-1.06828	-0.614302	-0.598756	-0.03183	-0.625207	-0.452158	-0.45252	-0.569764	-1.20021	-0.562366	-0.560873	-0.302152	-0.0643345	-0.150006	0.108353	-0.267612	-0.639333	-0.260214	0.605293	0.848988	0.0201608	0.118062	0.000936738	0.0466812	4.60893e-06	0.000631047	0.00236779	0.844958	0.00247678	0.00840481	0.0310756	0.00127604	7.7122e-06	0.00319574	0.00898309	0.105834	0.800187	0.488834	0.673136
CDS03057-1-a	2301561	Protein of unknown function DUF1688	Uracil catabolism protein 4	19	-0.254468	-0.13892	-0.173569	-0.0334448	-0.23329	-0.0561604	-0.225281	-0.0328211	-0.138936	-0.0939858	-0.136188	-0.328975	-0.388871	-0.270464	-1.0976	-0.586154	-0.225631	-0.198929	0.0894428	-0.130046	-0.16324	-0.0715345	-0.871965	-0.387224	0.0248619	0.14724	0.108222	0.707415	0.0367458	0.538064	0.043675	0.716559	0.178543	0.302457	0.204483	0.000430448	0.0010162	0.00378316	3.54812e-13	4.97297e-08	0.0488527	0.0521775	0.490672	0.270019	0.240294
CDS03060-1	2301567	Blastomyces yeast-phase-specific protein	Antigenic thaumatin-like protein ARB_01932	1	0.164056	0.270718	0.368151	0.242652	-0.11624	-0.126325	-0.588248	-0.0810014	0.153193	-0.0170223	0.422876	1.08599	0.988853	1.63775	1.11771	0.868438	0.159028	0.218963	0.263848	0.867031	0.829825	1.41878	0.958679	0.649475	0.0731204	0.00313031	5.59329e-05	0.00798983	0.204634	0.168478	1.57652e-10	0.376987	0.0936298	0.852643	3.66401e-06	1.06844e-32	2.32031e-27	2.99205e-72	1.87002e-34	2.10415e-21	0.0824901	0.0170926	0.0124129	2.19202e-16	3.57727e-15
CDS03078-1	2078041	Protein of unknown function DUF1665	NA	17	0.0424213	0.0239482	-0.300574	-0.142694	-0.379919	-0.291147	-0.919708	-0.382536	-0.481768	-0.0329603	-0.568102	-0.306346	-0.52437	-0.451516	-1.1165	-0.754865	-0.438484	-0.301671	-0.129618	-0.00467502	-0.085886	-0.149845	-0.678012	-0.453193	0.876149	0.928473	0.284675	0.581669	0.193644	0.286107	0.0053185	0.16628	0.0835056	0.898183	0.05547	0.250785	0.0907835	0.103366	0.0039969	0.0204272	0.149799	0.320715	0.719683	0.989241	0.817539
CDS03081-1	46583	Cellulose-binding region, fungal	Polysaccharide monooxygenase Cel61a	16	-0.739519	0.12007	-0.698331	-0.814772	-0.582791	-0.130825	-0.67129	-0.415675	-1.14277	-0.428058	-1.2826	-0.821669	0.39066	-0.559449	0.28131	-0.0728089	-1.1921	-0.386778	-0.0904989	-0.434891	1.58276	-0.172671	1.47341	0.313969	0.131857	0.754923	0.135411	0.0617992	0.213024	0.736208	0.160336	0.308807	0.0198625	0.294752	0.016893	0.059558	0.325374	0.178818	0.512666	0.858916	0.0329041	0.394773	0.896349	0.429818	0.00764797
CDS03082-1	100589	Fumarate reductase/succinate dehydrogenase flavoprotein, N-terminal	FAD-dependent oxidoreductase dpchF	20	-0.160723	0.0743695	0.00397192	-0.064914	-0.507251	-0.230327	-0.165346	-0.59715	-0.347112	-0.163413	-0.501525	-0.341863	-0.807915	-0.40516	-1.27575	-1.89173	-0.260804	-0.332186	-0.240721	-0.00967661	-0.54711	-0.0729732	-1.01495	-1.55955	0.580533	0.757608	0.988381	0.78079	0.100613	0.348509	0.566302	0.0230316	0.213312	0.497312	0.0956487	0.162546	0.0177717	0.105324	0.00227288	1.92155e-06	0.387275	0.231055	0.501907	0.975678	0.163403
CDS03091-1	2301639	Cellular retinaldehyde-binding/triple function, C-terminal	NA	18	-0.165546	-0.208405	-0.126727	-0.162842	-0.269326	-0.191098	-0.531302	-0.244056	-0.182598	-0.223492	-0.468997	-0.40794	-0.359823	-0.486971	-1.04575	-0.604313	-0.265371	-0.16186	-0.203625	-0.24608	-0.0944519	-0.325111	-0.78038	-0.442452	0.270109	0.154606	0.37919	0.231726	0.075488	0.172652	0.000916215	0.0829183	0.191281	0.110094	0.00233503	0.0042099	0.0233247	0.000868343	2.24199e-07	0.000237089	0.0881534	0.293624	0.268327	0.170291	0.61501
CDS03098-1	2314691	SecY protein	Protein transport protein SEC61 subunit alpha [Neurospora crassa OR74A]	4	0.468202	0.750964	0.398905	0.231695	1.15337	1.20393	1.37864	1.35345	1.00792	1.07689	0.772517	1.13689	1.58268	1.38844	1.8883	2.15965	0.994117	1.15738	-0.2216	-0.0204962	0.588562	0.231052	0.894181	1.00226	1.20947e-06	2.16324e-14	2.97912e-05	0.0204207	4.15415e-36	1.46126e-37	6.97028e-52	6.93791e-48	2.09127e-28	4.04903e-30	1.14699e-16	6.54274e-34	4.66348e-68	1.89332e-50	4.07918e-96	1.53422e-123	2.24775e-26	1.26012e-32	0.0325232	0.846428	6.65289e-09
CDS03100-1	2133403	NA	NA	11	0.0885456	-0.192386	-0.0697216	0.0743931	0.0253104	-0.231676	0.0617307	-0.0448246	0.359248	-0.0269428	0.589123	-0.0314095	-1.32709	-0.271386	-0.323795	-0.341077	0.251585	-0.108015	0.337538	0.0766058	-1.57867	-0.163371	-0.57538	-0.233062	0.509015	0.149391	0.602154	0.564705	0.850063	0.0793844	0.64406	0.731198	0.00560227	0.836151	5.36888e-06	0.808687	4.80269e-18	0.0400224	0.0227603	0.0122586	0.0592892	0.424357	0.0244108	0.619775	2.58253e-20
CDS03101-1	2301661	NA	NA	11	0.278118	-0.0321908	0.106751	0.172975	-0.0852558	-0.134929	0.172715	-0.119533	0.0645702	-0.0836288	0.859756	0.038437	-0.419396	0.0467308	-1.06794	-0.829438	0.278464	0.0217536	0.581292	0.0166834	-0.69786	0.0249771	-1.3464	-0.851192	0.163419	0.876741	0.592271	0.360264	0.685214	0.507795	0.390793	0.554035	0.738776	0.676263	1.57117e-06	0.842145	0.0688735	0.810138	0.000228765	0.00108847	0.168353	0.920267	0.00541915	0.945139	0.00610873
CDS03115-1	2301682	NA	NA	15	1.95948	-0.297517	1.76366	-0.595427	1.90309	0.521503	5.91499	-1.40403	1.47232	0.80709	3.5235	0.395467	1.47512	1.17048	0.880354	-1.03378	1.40296	-0.0140779	2.12054	0.409545	0.0721601	1.18456	-0.522605	-1.0197	0.129528	0.819027	0.173595	0.645311	0.140768	0.627984	4.72879e-09	0.323924	0.260393	0.43151	0.00120622	0.713064	0.296603	0.231117	0.566972	0.467655	0.326139	0.991366	0.0987409	0.769296	0.963323
CDS03116-1	65475	NA	NA	15	0.60984	0.186961	-0.351241	-0.544801	0.765086	0.15988	5.09324	0.122815	0.4181	0.531091	3.53119	0.765486	-1.11233	-0.518188	-0.776109	-0.704229	0.477536	-0.202278	3.05366	0.967763	-1.58986	-0.31591	-1.25364	-0.501951	0.429379	0.77941	0.69709	0.454605	0.30434	0.804293	3.94415e-20	0.849225	0.574458	0.375355	7.65762e-10	0.178745	0.336473	0.477592	0.501125	0.40348	0.55146	0.794096	8.06247e-06	0.225541	0.190939
CDS03117-1	2301687	NA	NA	13	0.366025	0.0374913	0.424166	0.300554	0.459198	0.202743	1.17622	0.359937	0.549432	0.161789	1.18007	0.361061	0.0597062	0.221446	-0.135199	-0.182153	0.671069	0.0417247	0.509006	0.319336	-0.611363	0.179721	-0.806267	-0.223878	0.314654	0.915032	0.224894	0.338703	0.195216	0.535119	0.000217586	0.254579	0.0964482	0.620616	0.000162213	0.244786	0.87893	0.489987	0.758169	0.630641	0.0551162	0.911058	0.13883	0.426127	0.142744
CDS03123-1	2117187	Major facilitator superfamily	Uncharacterized transporter C460.03 [Schizosaccharomyces pombe 972h-]	19	0.172651	0.0204489	0.234299	0.259961	0.318966	0.390522	0.814344	0.569651	0.412165	0.352278	0.16337	-0.577594	-0.937656	-0.417208	-0.993536	-0.736647	0.496213	0.230921	-0.332843	-0.808515	-1.43387	-0.648128	-1.48975	-0.967567	0.383805	0.88775	0.217395	0.0497065	0.0950294	0.00315408	3.97558e-06	9.36226e-06	0.0204956	0.00770556	0.395729	0.000146828	0.000275373	0.00513888	0.000482897	2.09589e-05	0.00889621	0.115655	0.116261	5.83881e-06	1.45263e-07
CDS03124-1	111036	Cyclic nucleotide-binding	NA	19	0.317782	0.164452	0.151566	0.41834	0.104668	0.5623	0.903805	0.691951	0.220978	0.418085	0.491496	-0.227558	-1.67629	-0.123489	-1.27485	-1.10861	0.321795	0.231425	0.169702	-0.458984	-1.99808	-0.354914	-1.59665	-1.34003	0.120881	0.392664	0.458739	0.0283272	0.611199	0.00319489	6.51045e-06	0.000278449	0.27541	0.0285569	0.015007	0.237288	2.15338e-12	0.521464	6.66142e-08	3.11032e-08	0.117276	0.230796	0.466791	0.0396669	5.25973e-14
CDS03125-1	111035	Peptidase M14, carboxypeptidase A	Metallocarboxypeptidase A-like protein MCYG_01475	13	-0.12205	-0.207677	-0.0200719	-0.609848	-0.205658	-0.409937	0.715649	-0.297796	-0.163797	-0.501832	0.318278	-0.144333	-0.471058	-0.785147	0.159396	-1.12263	-0.209572	-0.509665	0.52785	0.365332	-0.261486	-0.275482	0.368968	-0.612967	0.70965	0.42981	0.948603	0.0223377	0.532512	0.119204	0.0112989	0.245608	0.593489	0.0587714	0.279362	0.557149	0.18787	0.00480496	0.634527	0.000622974	0.536154	0.0848291	0.147547	0.26762	0.531011
CDS03131-1	2301710	NA	NA	19	-0.00603983	-0.282675	0.0161839	0.336979	-0.0911671	-0.113029	-0.45349	-0.11267	-0.574887	-0.280499	-0.750977	-0.644204	-1.01457	0.0439364	-1.85236	-0.379661	-0.934142	-0.61404	0.183165	-0.0301642	-0.0804281	0.657976	-0.918219	0.234379	0.978326	0.190156	0.941095	0.100636	0.68175	0.591812	0.0475077	0.592359	0.0106192	0.186407	0.00123617	0.00287115	3.81161e-05	0.833334	3.15653e-10	0.0837406	0.000129728	0.00675179	0.519452	0.908559	0.785683
CDS03146-1	2301730	Dienelactone hydrolase	Hydrolase tropI	19	-0.283673	-0.186388	-1.02038	-0.942542	-1.15779	-0.77482	-2.01682	-1.28614	-1.02446	-0.570954	-1.06638	-1.60325	-1.36685	-1.46391	-1.84172	-2.49874	-1.10823	-1.19254	0.0418501	-0.410716	-0.258617	-0.27137	-0.73349	-1.3062	0.323528	0.345543	0.00121492	3.23383e-06	0.000473304	0.000123374	5.36413e-07	7.29479e-10	0.000730394	0.00410669	0.000798543	4.75456e-14	0.000123355	4.80806e-12	1.91952e-05	4.16182e-23	0.00101618	3.81734e-08	0.917758	0.113165	0.552845
CDS03155-1	2301765	NA	NA	14	0.264494	-0.0496125	0.466003	-0.0637137	0.0521203	0.000376011	1.82983	0.159068	0.391126	0.167587	1.53845	0.958756	0.962109	0.801976	1.16104	0.93711	0.727092	0.255717	0.811357	0.703039	0.235017	0.54626	0.433949	0.681393	0.196125	0.80182	0.0155695	0.73317	0.804127	0.998411	7.19804e-28	0.384152	0.0380609	0.357633	1.21357e-19	2.7984e-09	2.39018e-07	1.29345e-06	8.54333e-10	4.70108e-08	0.000159209	0.194006	1.51464e-05	0.000566502	0.246162
CDS03156-1	2078150	Signal recognition particle, SRP54 subunit, GTPase	NA	1	0.0132115	0.133437	0.148223	0.0724349	-0.0956292	-0.213051	-0.379838	-0.0428118	0.140394	0.0564027	0.415856	0.73471	0.967425	1.31898	1.23715	1.28355	0.0160614	0.114458	0.399795	0.620252	0.951364	1.20453	1.22109	1.1691	0.892027	0.167037	0.123563	0.449478	0.32611	0.0281278	0.000115073	0.656847	0.142533	0.556939	1.34067e-05	6.50456e-15	2.25532e-24	4.09378e-45	9.38175e-39	2.6462e-42	0.869264	0.241037	0.000320278	2.09975e-08	7.96309e-18
CDS03160-1	2024695	Beta-Ig-H3/fasciclin	Fasciclin-like arabinogalactan protein ARB_02922	1	0.52633	0.637313	0.683715	0.313936	0.935302	1.17799	1.39216	1.48567	1.03004	1.31464	1.16951	1.53356	2.99695	2.30351	2.93078	2.84394	1.30278	1.33885	-0.133276	0.194714	1.69417	0.964666	1.628	1.5051	0.450582	0.323744	0.299126	0.627002	0.146694	0.0385797	0.0211446	0.00625853	0.0883133	0.0178769	0.0559654	0.00404454	1.15882e-08	3.41275e-06	5.55044e-08	6.71077e-09	0.0362482	0.0254994	0.823892	0.731328	0.000894904
CDS03161-1	92694	NA	NA	5	0.62335	0.547491	0.641817	0.637202	1.22493	0.933875	1.58422	1.19061	0.984225	0.892462	1.23632	1.09226	1.47665	1.36768	2.12434	1.78106	1.06147	0.833918	0.174856	0.258343	0.415187	0.533759	1.06287	0.947145	0.417397	0.485996	0.388459	0.382119	0.0776328	0.187446	0.0170303	0.0792492	0.150444	0.207771	0.0700313	0.107281	0.0307077	0.0375594	0.00122237	0.0067324	0.143062	0.28861	0.802327	0.74234	0.552773
CDS03162-1	NA	NA	NA	2	0.00375439	-0.103339	0.475648	0.289757	0.113814	-0.0803485	0.104489	-0.152306	0.13321	-0.116788	0.35781	0.112871	0.503622	0.346301	1.35123	0.758664	0.0801248	-0.0886928	0.277685	0.201564	0.423498	0.434994	1.27111	0.847356	0.975848	0.400455	4.22164e-05	0.0110986	0.348901	0.502052	0.390427	0.205303	0.256772	0.328864	0.0022764	0.329644	2.17672e-05	0.00244418	1.0759e-32	2.86233e-11	0.518184	0.485687	0.0434231	0.157362	0.00225555
CDS03165-1	2301780	Ribonuclease/ribotoxin	Guanyl-specific ribonuclease N1	16	-0.277038	-0.544594	-0.261275	-0.977571	-0.563335	-0.831891	-0.648478	-1.43052	-0.450474	-1.07311	-0.373665	-1.2237	0.341355	-0.741918	0.350241	-0.473064	-0.604732	-1.00651	0.231068	-0.217188	0.946087	0.264591	0.954974	0.533445	0.246361	0.0103752	0.26397	5.12049e-06	0.0213779	0.000100436	0.00878267	2.42684e-10	0.0535547	8.17926e-07	0.113955	2.26381e-08	0.132413	0.000458267	0.132799	0.0268154	0.0158626	1.03598e-05	0.422245	0.421105	0.00073262
CDS03168-1-b	65400	FAD-dependent pyridine nucleotide-disulphide oxidoreductase	FAD-binding monooxygenase prhK	6	-0.198281	-0.253127	0.0203252	-0.0720784	-0.216403	-0.250968	-0.188644	-0.202251	-0.0736581	-0.160255	-0.21337	-0.177699	0.8923	0.348491	0.261015	0.42925	-0.12115	-0.109259	-0.0922201	-0.0684396	1.01345	0.45775	0.382165	0.53851	0.133006	0.0849977	0.868683	0.587563	0.0984814	0.0748737	0.148187	0.144709	0.540376	0.242898	0.0956893	0.189189	1.72337e-15	0.00511525	0.0453154	0.00111065	0.358772	0.471064	0.543404	0.690847	2.58347e-13
CDS03170-1	2301791	NA	Failed axon connections homolog [Mus musculus]	10	-0.15206	-0.101353	-0.0886509	0.25083	-0.344003	0.0869327	-0.874312	0.488397	-0.192149	0.0749709	-1.95109	-1.47736	-1.59726	-1.30888	-1.38172	-1.0532	-0.309392	0.0847471	-1.6417	-1.5621	-1.28786	-1.39363	-1.07232	-1.13795	0.0844862	0.250814	0.308497	0.0034274	0.000103458	0.315612	1.36253e-21	1.01841e-08	0.0266568	0.386169	1.53273e-84	1.76552e-54	2.46793e-58	1.01925e-43	3.30665e-43	2.85598e-28	0.000526204	0.339272	2.46304e-47	1.40168e-46	3.30495e-30
CDS03173-1	2314727	Chalcone isomerase-like	Altered inheritance of mitochondria protein 18, mitochondrial	19	-0.138868	-0.10314	-0.114408	-0.0584555	-0.520476	-0.271878	-0.669345	-0.331376	-0.329046	-0.15887	-0.588476	-0.466248	-0.732119	-0.641798	-1.32145	-0.880827	-0.438049	-0.33607	-0.150428	-0.130178	-0.29407	-0.305728	-0.883396	-0.544757	0.369384	0.445705	0.442571	0.644413	0.00163781	0.0431396	9.07731e-05	0.0142277	0.0268409	0.224057	0.000320987	0.000611191	4.05543e-05	6.44577e-06	4.19905e-09	8.30753e-08	0.00876887	0.0254491	0.449303	0.455738	0.163765
CDS03185-1	92668	Glycoside hydrolase, family 61	Cellulose-growth-specific protein	12	0.146988	-0.188269	0.198457	-0.150461	-0.238594	-1.04377	-0.329963	-1.15845	-0.206123	-0.850962	0.154228	-0.227449	-1.73933	-1.7103	-2.32863	-2.95731	-0.31994	-0.710461	0.474168	0.483012	-1.41939	-0.999838	-2.00869	-2.24685	0.360175	0.251686	0.214574	0.354742	0.139839	5.71436e-10	0.0416047	7.30922e-12	0.198964	3.29591e-07	0.335029	0.162451	7.42827e-24	1.16725e-22	4.29295e-36	1.97911e-46	0.0491268	2.81324e-05	0.010989	0.0129085	6.60533e-13
CDS03193-1	2301836	NA	NA	6	0.0572698	-0.0809649	0.21206	-0.111244	0.0806077	0.0112915	0.453325	-0.0179486	0.198051	-0.165974	-0.0341629	-0.115713	1.10222	0.697272	2.66454	1.92394	0.207687	0.209615	-0.24185	-0.325328	0.894538	0.487657	2.45686	1.71433	0.894611	0.891113	0.602258	0.840979	0.849853	0.983754	0.255771	0.974172	0.613872	0.771366	0.936025	0.834581	0.00278379	0.145019	1.87272e-16	6.19367e-06	0.626241	0.722805	0.618052	0.630225	0.0401249
CDS03198-1	2301846	Oxidoreductase, C-terminal	Uncharacterized oxidoreductase C115.03 [Schizosaccharomyces pombe 972h-]	18	-0.253151	-0.113066	-0.235582	0.0925335	-0.688714	-0.201425	-1.59466	-0.357728	-0.682353	0.0223243	-1.92789	-1.42424	-1.47356	-1.38418	-2.37603	-1.67028	-0.541679	-0.0895679	-1.38622	-1.33467	-0.931881	-1.29461	-1.83435	-1.58072	0.085942	0.436261	0.107197	0.51789	4.15114e-06	0.163856	7.20821e-24	0.0137867	3.7472e-06	0.876457	5.23947e-33	5.94935e-21	1.60752e-20	9.79023e-20	2.71651e-39	1.4541e-25	0.000297068	0.541016	6.45597e-14	2.61988e-14	3.42616e-07
CDS03206-1	2301864	Glutathione-dependent formaldehyde-activating, GFA	NA	3	-0.157071	0.213691	0.0970014	0.423016	-0.288213	0.315032	-0.746158	0.471036	-0.225676	0.114127	-0.401101	0.372321	0.619988	1.15847	0.204786	1.37108	-0.28254	0.350339	-0.118561	0.0219816	0.902528	0.808133	0.487326	1.02074	0.599606	0.357646	0.724054	0.0456338	0.343449	0.151941	0.0275541	0.0270859	0.41957	0.613903	0.18701	0.080541	0.0178167	1.72728e-09	0.49714	3.38881e-12	0.366444	0.142961	0.746183	0.93252	0.00656101
CDS03211-1	2059186	FAD linked oxidase, N-terminal	Xylooligosaccharide oxidase	20	-0.205861	-0.508752	-1.03715	-0.0443191	-1.23762	-0.925111	-1.64225	-1.21625	-1.27146	-0.74759	-1.03165	-1.05587	-2.97922	-1.28948	-3.63062	-2.20034	-0.789415	-0.703575	-0.242235	-0.352295	-2.1898	-0.585904	-2.8412	-1.49677	0.768883	0.469819	0.195867	0.941928	0.151937	0.209604	0.0866504	0.120109	0.113156	0.287893	0.197808	0.152146	0.0189706	0.100768	0.0042487	0.0486804	0.325446	0.368925	0.806923	0.711807	0.117145
CDS03214-1	2301882	Protein of unknown function DUF89	Damage-control phosphatase SPCC1393.13	17	-0.0696157	-0.0388936	-0.0829267	0.0586902	-0.486489	-0.274732	-1.12628	-0.425736	-0.455579	-0.197385	-0.810858	-0.385469	-0.402603	-0.274299	-1.07602	-0.49546	-0.44695	-0.127239	-0.363908	-0.258231	0.0443479	-0.14706	-0.629067	-0.368221	0.650232	0.808787	0.578222	0.693311	0.00309028	0.0896203	2.91197e-09	0.0102508	0.0029083	0.212004	2.32648e-06	0.0168005	0.0153537	0.0850448	2.71138e-07	0.00644498	0.0076994	0.46365	0.0767373	0.201045	0.825337
CDS03218-1	2314749	Tetratricopeptide region	Translocation protein sec72 [Schizosaccharomyces pombe 972h-]	5	0.789775	1.01369	0.0638729	0.129811	0.678803	0.880097	0.453185	0.702874	0.402539	0.972787	0.598964	1.07795	1.17464	1.12996	1.28884	1.58249	0.677096	0.915879	-0.0781316	0.162071	0.49754	0.214082	0.611747	0.666612	4.35263e-06	5.12477e-09	0.716117	0.465592	7.95132e-05	3.63578e-07	0.00900282	5.33781e-05	0.0191218	1.60852e-08	0.000487789	3.01039e-10	5.14431e-12	4.42075e-11	5.06752e-14	2.23251e-20	9.17426e-05	2.02955e-07	0.690115	0.410618	0.0105688
CDS03220-1	2301899	Taurine catabolism dioxygenase TauD/TfdA	Taurine hydroxylase-like protein SAT17	17	-0.178157	-0.375658	-0.604195	-0.493559	-0.743806	-1.42588	-1.34853	-1.94342	-0.880819	-1.33606	-1.02157	-1.59568	-1.08383	-1.63071	-0.829263	-2.04041	-1.01778	-1.52654	-0.00378547	-0.0691346	-0.0660464	-0.10417	0.188517	-0.513869	0.581419	0.149183	0.07329	0.0513949	0.0357506	1.94951e-06	0.000847536	4.37703e-09	0.00968604	4.87283e-06	0.00523882	1.25102e-07	0.00563215	1.12218e-07	0.0369052	2.89162e-08	0.00837495	6.46772e-06	0.99352	0.865668	0.892006
CDS03223-1	2301910	Extracellular membrane protein, 8-cysteine region, CFEM	NA	9	0.226079	0.338476	0.642438	-0.592473	0.292657	-0.544897	-0.0547431	-0.744641	-0.110251	-0.509997	-0.604275	0.401455	1.71971	-1.64176	-0.266173	-2.0717	-0.00899783	0.163767	-0.595277	0.237688	1.72871	-1.80552	-0.257175	-2.23547	0.418102	0.370929	0.0139297	0.163659	0.286428	0.207384	0.848856	0.0969029	0.690443	0.230382	0.0485124	0.257731	2.40662e-12	0.00288041	0.403881	0.00302409	0.975342	0.691361	0.0903733	0.593477	8.22718e-09
CDS03229-1	2301919	NA	NA	14	0.519226	0.468729	0.530787	-0.26877	0.642849	-0.151554	1.87899	0.23595	0.123908	0.394728	1.44683	0.304584	0.596921	0.173972	0.733803	0.166225	0.606325	0.0759816	0.840505	0.228602	-0.00940432	0.0979905	0.127478	0.0902429	0.472287	0.498231	0.448366	0.720819	0.358982	0.840487	0.00168768	0.733287	0.863602	0.55648	0.0191644	0.650041	0.408504	0.801857	0.325635	0.825518	0.400611	0.924043	0.223647	0.79061	0.990448
CDS03232-1	2090891	Barwin-related endoglucanase	Protein SnodProt1	1	0.262854	0.418408	0.767602	0.259814	0.0272315	0.0641993	0.672168	0.369224	0.331529	0.118544	1.18881	1.38255	2.08576	1.93064	2.40172	1.80984	0.332346	0.388333	0.856461	0.994218	1.75341	1.5423	2.06938	1.42151	0.0233786	0.000218645	1.78696e-11	0.0213549	0.815013	0.571617	4.4939e-09	0.00106707	0.00384019	0.295358	1.09409e-25	2.53458e-35	2.12811e-76	1.51358e-67	1.03771e-100	3.22029e-59	0.00415274	0.000647977	6.92362e-11	1.70717e-14	4.9161e-41
CDS03234-1	2301927	Thioesterase	Probable thioesterase gloN	18	-0.322028	-0.254993	-0.214704	-0.121707	-0.416416	-0.272155	-0.745564	-0.388409	-0.383062	-0.202637	-0.544728	-0.359853	-0.43112	-0.425269	-1.09291	-0.654228	-0.315474	-0.294516	-0.229255	-0.0653364	-0.115646	-0.130753	-0.777433	-0.359712	0.0756566	0.133217	0.210746	0.434059	0.022641	0.0964244	0.000147591	0.0196638	0.0239613	0.206056	0.00292998	0.0266499	0.0221231	0.0104185	4.63626e-06	0.000599169	0.0863971	0.105817	0.295447	0.754821	0.604971
CDS03237-1	2090897	NA	Putative lysophosphatidic acid:oleoyl-CoA acyltransferase	5	0.367888	0.714873	0.067791	0.196422	0.440274	0.817215	0.534644	0.721843	0.263779	0.697434	0.424904	0.771132	0.89293	0.970715	1.12444	1.34927	0.411335	0.73807	0.0135692	0.0330619	0.481596	0.232645	0.71311	0.611195	0.107698	0.00197915	0.771929	0.411871	0.0490071	0.000202238	0.0152981	0.00115725	0.225381	0.00173209	0.0533397	0.00038179	2.6858e-05	4.90563e-06	1.81334e-07	2.53406e-10	0.0738604	0.00232206	0.956271	0.895914	0.0457271
CDS03238-1	2301934	Dihydroxy-acid and 6-phosphogluconate dehydratase	Putative dihydroxy-acid dehydratase, mitochondrial	8	-0.123843	-0.213011	-0.091889	-0.360139	-0.215555	-0.358479	-0.798529	-0.412808	-0.0926379	-0.231247	-0.8144	-0.487305	-0.522428	-0.5365	-1.17013	-0.587461	-0.222265	-0.245013	-0.592134	-0.242292	-0.300163	-0.291488	-0.947864	-0.342449	0.574855	0.390866	0.665564	0.132439	0.331946	0.144103	0.00147361	0.0942077	0.650804	0.329315	0.000893355	0.0469901	0.0314843	0.0320489	0.00013637	0.0346074	0.33055	0.357754	0.0377153	0.437265	0.288892
CDS03242-1	2314761	NA	NA	14	0.543873	0.650673	0.646032	0.552879	0.789534	0.523761	1.60999	1.12657	0.744636	0.638361	1.27494	1.21509	0.253884	0.95698	0.663866	1.38701	0.950273	0.72074	0.324665	0.494352	-0.696389	0.23624	-0.286407	0.666272	4.62992e-09	1.09587e-11	2.06989e-12	5.55019e-09	8.05803e-18	4.0486e-08	2.61069e-71	1.25221e-33	3.16572e-16	1.63849e-11	4.58994e-45	3.01709e-39	0.00698587	1.85215e-24	1.37791e-12	1.05798e-49	4.30708e-25	9.45071e-14	0.0016464	4.37849e-06	5.7813e-11
CDS03243-1	NA	NA	NA	14	0.498793	0.365824	0.957199	0.563205	0.945159	0.700641	2.0087	1.1347	0.907947	0.696547	1.62238	1.09995	0.818193	0.945708	1.34479	1.65659	1.03033	0.859056	0.59205	0.240891	-0.212141	0.0866518	0.314456	0.79753	5.40161e-05	0.0043856	2.10426e-15	6.52518e-06	5.91665e-15	1.97334e-08	8.68598e-65	2.08317e-20	4.07966e-14	2.25273e-08	1.61603e-42	2.37683e-19	2.219e-11	1.84464e-14	1.48728e-28	5.60408e-42	2.12485e-17	1.24721e-11	1.12433e-05	0.0876996	0.124133
CDS03246-1	NA	NA	NA	2	-0.00387017	-0.0444415	0.348331	0.183076	0.303579	0.216296	0.723024	-0.0632155	0.237884	0.0666675	0.120962	-0.420152	0.540934	0.238223	1.49244	1.14471	0.167766	0.186475	-0.0468044	-0.606626	0.373167	0.0517483	1.32467	0.958236	0.985277	0.826406	0.0824785	0.345834	0.134691	0.268089	0.000246196	0.750683	0.232544	0.734781	0.552991	0.0387895	0.0073133	0.220845	1.36547e-14	1.31921e-09	0.419691	0.359478	0.842681	0.010864	0.110654
CDS03252-1	2090930	NA	54S ribosomal protein L36, mitochondrial	18	-0.0592622	-0.00166916	-0.135928	-0.121	-0.253157	-0.0682668	-0.871988	-0.278705	-0.299971	-0.090096	-0.69135	-0.249969	-0.421532	-0.36935	-1.30458	-0.477926	-0.393896	-0.0235326	-0.297455	-0.226437	-0.0276357	-0.345818	-0.910685	-0.454393	0.631772	0.989054	0.263527	0.30344	0.0453715	0.565889	1.06363e-09	0.0230528	0.012724	0.447111	2.62592e-07	0.0371205	0.00163509	0.00281334	1.25729e-13	0.000468059	0.00310405	0.854904	0.0639736	0.126176	0.863047
CDS03256-1	100435	NA	NA	6	0.67312	0.158331	1.0803	0.0634532	0.613082	-0.0408184	1.08258	0.514131	0.572073	-0.342777	0.669711	0.247316	1.19789	0.595185	1.97309	1.40198	0.909645	0.444575	-0.239935	-0.197259	0.288244	0.15061	1.06344	0.957405	0.358015	0.834628	0.107397	0.930196	0.402834	0.957077	0.112629	0.448196	0.412485	0.669241	0.347166	0.723266	0.0796593	0.369032	0.00220897	0.0245067	0.202535	0.557739	0.747461	0.813239	0.687909
CDS03264-1	2302000	NA	NA	3	0.0319707	0.383805	0.141544	0.387315	-0.263404	0.221333	0.796258	0.480198	-0.124646	0.190932	0.160726	0.431056	-0.548225	0.131124	1.46257	1.20191	-0.19781	0.0319506	0.358536	0.399105	-0.350414	0.0991736	1.66038	1.16996	0.884086	0.0619145	0.504681	0.0521216	0.242645	0.279605	8.15016e-05	0.0159931	0.558976	0.35037	0.447507	0.029849	0.022141	0.523596	1.9775e-13	5.86349e-10	0.385417	0.88525	0.158136	0.101863	0.207174
CDS03265-1	2302001	Endonuclease/exonuclease/phosphatase	Nocturnin	2	0.101002	0.148874	0.298293	0.18155	0.262595	0.332659	1.07889	0.422591	0.333751	0.183584	0.730514	0.502295	0.413419	0.510317	2.24375	1.27588	0.304115	0.00960758	0.426399	0.492687	0.109304	0.500709	1.93964	1.26627	0.724193	0.600938	0.264323	0.494024	0.339103	0.207728	7.84917e-06	0.101907	0.191871	0.495652	0.003376	0.0449312	0.130993	0.0429839	5.44102e-24	8.70093e-08	0.27655	0.975469	0.139303	0.135624	0.724282
CDS03271-1	2302025	NA	NA	6	-0.0277908	-0.0558033	1.14346	0.872604	0.218961	0.129835	0.303012	0.0776321	0.228774	0.0556482	0.00236	0.120218	0.615585	0.0861622	0.339311	0.615106	0.0516428	0.163078	-0.0492828	-0.0428602	0.563942	-0.0769159	0.287668	0.452028	0.840327	0.71099	4.44587e-22	6.02317e-12	0.0971026	0.358642	0.0203544	0.584324	0.0706393	0.6954	0.985918	0.38686	1.48171e-06	0.540909	0.0142137	8.73056e-06	0.708013	0.284346	0.752081	0.800973	0.000188795
CDS03273-1	2302030	Short-chain dehydrogenase/reductase SDR	Rhamnolipids biosynthesis 3-oxoacyl-[acyl-carrier-protein] reductase	12	-0.125559	-0.121846	0.0251457	0.0435264	-0.562728	-0.504467	-0.607684	-0.763586	-0.586101	-0.21605	-0.147769	-0.00569661	-0.483656	-0.322476	-1.29473	-0.976955	-0.317146	-0.246612	0.169377	0.240916	-0.166509	-0.0758639	-0.977588	-0.730343	0.569141	0.596946	0.904667	0.838257	0.0165695	0.0340497	0.0103598	0.00213397	0.00843346	0.336239	0.492139	0.978806	0.0415614	0.156423	1.89917e-05	0.000506829	0.168914	0.321152	0.516871	0.383956	0.551893
CDS03274-1	2302032	Ubiquitin	NA	5	0.485798	0.505568	0.137964	0.116903	0.674071	0.77858	0.88458	0.905884	0.618808	0.738213	0.406036	0.600517	0.980576	0.939743	1.21971	1.25226	0.569077	0.726435	-0.16304	-0.125918	0.411499	0.213309	0.650638	0.525828	0.0871525	0.0844303	0.637851	0.693655	0.0133768	0.00386262	0.000806545	0.000567803	0.017587	0.00614617	0.146208	0.027026	0.000218022	0.000292681	5.57672e-06	1.97047e-06	0.0449212	0.0143503	0.59431	0.689082	0.160482
CDS03276-1	106768	Nitroreductase	Putative nitroreductase HBN1	6	-0.311257	0.176995	-0.199064	-0.197642	0.0418579	0.457862	0.271187	0.229121	-0.19538	0.259189	-0.437939	0.56512	1.87508	1.09364	1.93616	2.17084	0.0824835	0.701484	-0.520422	-0.136364	1.7926	0.392157	1.85368	1.46935	0.303341	0.61145	0.485177	0.574863	0.880528	0.148334	0.310474	0.486089	0.473909	0.427045	0.14373	0.0627623	1.32224e-17	0.000104235	8.12988e-18	6.30484e-17	0.771168	0.0344869	0.127057	0.699231	5.58705e-11
CDS03278-1	2302040	NA	NA	2	0.165662	0.072493	0.0950698	0.0547464	0.436862	0.252535	0.795344	0.397096	0.3594	0.213592	0.670899	0.196129	0.47518	0.0395613	1.17497	0.381457	0.600699	0.209499	0.0702	-0.0133693	-0.125519	-0.169937	0.574275	0.171958	0.646343	0.832145	0.788319	0.865054	0.199043	0.426626	0.0133112	0.197165	0.269426	0.501134	0.0367864	0.53145	0.169424	0.903227	0.000295451	0.247302	0.0759728	0.552738	0.842481	0.972531	0.738314
CDS03279-1	2302042	NA	NA	5	0.411579	0.325637	0.046302	-0.0472563	0.219846	0.0754609	0.280328	0.283344	0.181946	0.272513	0.425236	0.423201	0.292994	0.299967	1.03646	0.538109	0.495143	0.399542	-0.0699071	0.023659	-0.202149	-0.0995751	0.541317	0.138567	0.257595	0.363385	0.902118	0.896089	0.555174	0.834792	0.447437	0.412578	0.606085	0.430655	0.227073	0.201774	0.43671	0.379688	0.00303939	0.126751	0.172855	0.285103	0.857987	0.953163	0.62456
CDS03280-1	2302045	Zinc finger, RING-type	ERAD-associated E3 ubiquitin-protein ligase HRD1	4	0.485711	0.621263	0.146577	0.101841	0.828149	0.771799	1.02502	1.02277	0.733534	0.789085	0.515613	0.76338	1.25123	1.04863	1.70069	1.54574	0.719818	0.780786	-0.204205	-0.0174059	0.531411	0.267843	0.980868	0.764955	0.00727395	0.000699696	0.431761	0.592469	1.03362e-06	7.66013e-06	5.06692e-10	5.90297e-10	7.23239e-06	3.87004e-06	0.0031858	6.39996e-06	1.44162e-14	1.36918e-10	2.01462e-26	9.73768e-22	4.41899e-05	3.17812e-05	0.277029	0.929041	0.00261732
CDS03281-1	47732	Carboxymuconolactone decarboxylase	Peroxisomal protein 2 [Schizosaccharomyces pombe 972h-]	6	-0.142153	0.115725	0.0990235	0.104459	0.0528482	0.100976	0.264217	0.235918	0.0163743	0.186115	-0.0652485	-0.0288936	0.484574	0.207887	0.914434	0.701201	-0.109827	0.0669644	0.0445781	-0.095858	0.594401	0.140923	1.02426	0.634237	0.689774	0.740068	0.763308	0.750351	0.876107	0.763939	0.418365	0.469145	0.959255	0.570726	0.847386	0.931509	0.131343	0.521641	0.00372636	0.028244	0.760025	0.858161	0.912388	0.81987	0.127799
CDS03288-1	2302067	cAMP-type GPCR	Cyclic AMP receptor 2	13	0.570868	0.437021	0.573335	0.546355	0.793796	0.743202	0.968687	0.911358	0.599576	0.527067	1.16085	0.946904	0.522635	0.617539	-0.441897	-0.116809	0.6769	0.507078	0.483953	0.439826	-0.154265	0.110461	-1.1188	-0.623887	0.0545386	0.139856	0.046782	0.0462179	0.0051481	0.00605328	0.00046385	0.000517708	0.0306335	0.0586437	1.18819e-05	0.000234275	0.0850082	0.0235143	0.26971	0.73235	0.0220119	0.100717	0.0960442	0.162964	0.636231
CDS03291-1	2302074	NA	NA	17	0.183325	0.173297	-0.112881	-0.0322843	-0.346001	-0.081569	-0.571172	-0.279006	-0.499301	0.22607	-0.148519	0.157785	-0.407353	0.0922192	-1.35223	-0.331142	-0.307924	-0.109797	0.159406	0.267582	-0.0994288	0.202016	-1.04431	-0.221345	0.551351	0.553394	0.719201	0.910335	0.301653	0.782262	0.103773	0.359019	0.122177	0.417048	0.638259	0.569871	0.242215	0.744629	0.00416482	0.315419	0.367305	0.735918	0.679845	0.454375	0.809844
CDS03303-1	2302105	ABC transporter-like	ABC multidrug transporter mdr2 [Aspergillus fumigatus Af293]	19	-0.18207	-0.116876	-0.319518	-0.181182	-0.38788	-0.316423	-0.901614	-0.111154	-0.390348	-0.121305	-0.670742	-0.50378	-0.57042	-0.564165	-1.10272	-0.54685	-0.426409	-0.331359	-0.244333	-0.172421	-0.144011	-0.232806	-0.676308	-0.215491	0.542548	0.659829	0.281661	0.473272	0.208489	0.233352	0.0093555	0.66122	0.174889	0.632408	0.0358741	0.060681	0.0842492	0.039909	0.00701625	0.0678161	0.182801	0.262418	0.526812	0.61713	0.715418
CDS03311-1	2302123	Protein kinase-like	Protein ABC1 homolog, mitochondrial	18	-0.214568	-0.178125	-0.337045	-0.203345	-0.367838	-0.257232	-1.16249	-0.326575	-0.398544	-0.26188	-0.965329	-0.636488	-0.653401	-0.561088	-1.54899	-0.942666	-0.518744	-0.319918	-0.446585	-0.31657	-0.134657	-0.24117	-1.03025	-0.622749	0.533007	0.57322	0.322399	0.495287	0.294892	0.404466	0.00597734	0.293629	0.226602	0.392567	0.0135307	0.0500454	0.0896714	0.0821436	0.00341771	0.0151525	0.164957	0.356752	0.340654	0.442548	0.771543
CDS03313-1	2058328	Hus1-like protein	NA	3	-0.0488289	0.174708	0.00346009	0.137312	-0.162537	0.140972	0.0991367	0.325957	-0.100326	0.129735	-0.00419994	0.0721565	-0.231165	0.11576	0.978947	0.445249	-0.143237	0.145991	0.139037	-0.0738349	-0.0879273	-0.0302309	1.12218	0.299258	0.708077	0.160391	0.977961	0.246648	0.217239	0.24349	0.430882	0.00521247	0.413741	0.280625	0.973282	0.546337	0.0914146	0.334051	8.25992e-17	0.000244401	0.287583	0.268963	0.356335	0.616744	0.583745
CDS03319-1	2302133	Aminoacyl-tRNA synthetase, class I, conserved site	Leucine--tRNA ligase, mitochondrial	18	-0.204412	-0.0949015	-0.268783	-0.0826312	-0.377988	-0.261437	-0.97298	-0.230302	-0.371826	-0.127765	-0.920877	-0.485958	-0.473651	-0.388976	-1.14744	-0.501807	-0.570616	-0.241433	-0.350261	-0.244525	0.0969655	-0.147543	-0.576819	-0.260373	0.504155	0.733678	0.369303	0.752078	0.228	0.345363	0.00679539	0.400087	0.203185	0.633231	0.00754026	0.0852596	0.150332	0.164042	0.00647979	0.108959	0.0901762	0.430099	0.401704	0.494758	0.810832
CDS03321-1	110931	NAD(P)-binding	Formate dehydrogenase	14	0.443454	0.415233	0.251964	0.120035	0.40258	0.427572	1.95559	0.47997	0.0434221	0.109287	1.59526	1.07215	1.34564	0.358495	0.471428	-0.412817	0.644379	0.457906	0.950886	0.614246	0.701265	-0.099411	-0.17295	-0.870723	0.015735	0.0181926	0.17068	0.492964	0.0278146	0.0120691	2.64677e-36	0.00436546	0.81294	0.538163	6.38866e-24	4.87496e-12	4.67325e-16	0.0353569	0.0153556	0.0485071	0.000354467	0.0122327	9.11209e-08	0.00118823	0.000146548
CDS03332-1	2302160	GOLD	Uncharacterized membrane protein C17A5.08	4	0.368714	0.460548	0.286106	0.160979	0.744498	0.69619	1.00017	0.772381	0.718336	0.662676	0.47302	0.652597	1.1252	0.85677	1.46839	1.59464	0.586436	0.724795	-0.113416	-0.0721979	0.538762	0.131975	0.881958	0.869848	0.000394986	2.03209e-05	0.00560732	0.135618	2.03577e-13	3.0525e-11	1.73828e-23	1.18498e-13	6.80114e-13	2.48059e-10	3.62126e-06	3.81508e-10	3.28706e-29	1.37126e-16	1.03947e-48	2.63749e-55	1.29834e-08	2.09078e-11	0.32879	0.5491	2.55304e-06
CDS03334-1	78568	Concanavalin A-like lectin/glucanase	Probable glycosidase C21B10.07 [Schizosaccharomyces pombe 972h-]	12	0.221712	0.069266	-0.586235	-0.370353	-0.490229	-0.595012	-0.750366	-0.804831	-0.354029	-0.130824	0.194948	0.403414	-1.36028	-0.399542	-1.08906	-1.73936	-0.307832	-0.525242	0.50278	0.928656	-1.05245	0.1257	-0.781226	-1.21412	0.388171	0.795214	0.036288	0.172386	0.0809552	0.0379069	0.0105917	0.00649539	0.17736	0.621772	0.439107	0.100818	6.09554e-05	0.146024	0.00149245	8.63477e-06	0.270245	0.0891665	0.102937	0.00529651	0.00599781
CDS03335-1	2302174	Mitochondrial import inner membrane translocase, subunit Tim17/22	Mitochondrial import inner membrane translocase subunit tim22 [Neurospora crassa OR74A]	17	0.184111	0.0159258	-0.164406	-0.0883897	-0.261872	-0.331921	-1.22107	-0.671186	-0.607234	-0.165555	-0.150913	-0.13734	-0.238586	-0.262678	-0.297109	-0.115613	-0.0795604	-0.0893379	-0.0713522	-0.0480019	-0.159025	-0.17334	-0.217548	-0.0262749	0.410075	0.942335	0.466874	0.683655	0.254598	0.135762	1.73047e-06	0.00329352	0.00836103	0.449866	0.503478	0.527516	0.304749	0.234114	0.217856	0.607098	0.728688	0.693902	0.786546	0.853437	0.555022
CDS03347-1	2302215	Ankyrin	60 kDa lysophospholipase	19	-0.440064	-0.23581	-0.422709	-0.246088	-0.765109	-0.243984	-1.13003	-0.338849	-0.574419	-0.19814	-0.972337	-0.683103	-0.63815	-0.64981	-0.990273	-0.696582	-0.696894	-0.440125	-0.275443	-0.242977	0.0587442	-0.209684	-0.293378	-0.256457	0.0656472	0.214106	0.0655785	0.168738	0.00260387	0.182037	4.86385e-05	0.0671446	0.0109985	0.270619	0.000179909	0.000440551	0.012092	0.000858697	0.00100146	0.00123261	0.00690596	0.0368433	0.38859	0.330408	0.852149
CDS03348-1	2302217	Nucleosome assembly protein (NAP)	Putative nucleosome assembly protein C36B7.08c [Schizosaccharomyces pombe 972h-]	8	-0.133272	-0.0452498	-0.22648	-0.146331	-0.134049	-0.143159	-1.2117	-0.107997	-0.169924	-0.143668	-1.04727	-0.380045	-0.543025	-0.594263	-1.2452	-0.154983	-0.379359	-0.063045	-0.667914	-0.317	-0.163666	-0.531218	-0.865837	-0.0919379	0.249155	0.709287	0.0485143	0.219246	0.243621	0.233783	1.38276e-21	0.366434	0.132376	0.230442	1.63383e-17	0.00173534	6.278e-06	1.96082e-06	3.66286e-20	0.212321	0.0013751	0.613712	3.01364e-06	0.028664	0.244673
CDS03350-1	2302225	Dak phosphatase	Dihydroxyacetone kinase 1	12	-0.173052	-0.229284	-0.293773	-0.370745	-0.466184	-0.520733	-0.548857	-0.534062	-0.437509	-0.359004	-0.413855	-0.390906	-0.431654	-0.635222	-1.22513	-1.10633	-0.356621	-0.332468	-0.0572342	-0.058438	-0.0750332	-0.302754	-0.868511	-0.773861	0.381983	0.241843	0.133663	0.0497554	0.0246514	0.00910454	0.00943957	0.00726368	0.0232593	0.0608704	0.0389978	0.0390005	0.0415315	0.00157066	9.92091e-06	7.62827e-06	0.0873351	0.118664	0.814036	0.811597	0.766528
CDS03352-1	2138515	Phosphatidate cytidylyltransferase	Dolichol kinase sec59 [Schizosaccharomyces pombe 972h-]	5	0.146122	0.356125	0.187841	0.187863	0.307936	0.448677	0.251258	0.482353	0.30015	0.407441	-0.0177792	0.443479	0.559614	0.696286	0.691196	1.06063	0.225918	0.474453	-0.243698	-0.0309748	0.333695	0.221833	0.465278	0.586172	0.742252	0.429624	0.659871	0.667785	0.470471	0.293044	0.560558	0.252881	0.456165	0.339645	0.968031	0.287989	0.180432	0.0843322	0.109735	0.00904843	0.611071	0.309076	0.628933	0.950766	0.488526
CDS03353-1	2302231	NA	NA	2	0.0302431	0.0109801	0.152005	0.0210469	0.0276309	0.00711169	0.277384	0.148126	0.0889239	-0.068664	0.359233	0.199286	0.429592	0.562161	1.52314	0.870468	0.0164007	0.126863	0.342832	0.0724228	0.413191	0.435298	1.50674	0.743605	0.928388	0.972133	0.632715	0.942965	0.933881	0.981216	0.383191	0.612244	0.773377	0.821376	0.241471	0.483229	0.174671	0.0370721	5.44151e-08	0.00148934	0.961851	0.697139	0.350765	0.839432	0.271334
CDS03354-1	NA	NA	NA	1	0.215707	0.384212	0.419886	0.307802	0.261356	0.197941	0.14752	0.461584	0.316246	0.32672	0.430628	0.876092	0.593285	1.01759	1.42637	1.09632	0.263446	0.368643	0.167181	0.507449	0.329839	0.648945	1.16292	0.727676	0.0133619	8.5868e-06	3.51096e-07	0.000214234	0.00230139	0.0215512	0.0912153	2.11896e-08	9.76814e-05	9.83312e-05	1.66133e-07	7.0527e-30	1.11328e-12	2.61184e-40	2.00746e-74	2.68795e-43	0.00263559	4.92499e-05	0.0781937	9.48008e-08	0.000580983
CDS03356-1	2302235	NA	NA	13	0.186067	0.250529	0.336742	0.324124	0.461717	0.469054	1.1568	0.277689	-0.0305476	0.102414	1.0167	0.605794	-0.464664	-0.0442847	-0.100773	0.192341	0.365641	0.511612	0.651059	0.0941822	-0.830306	-0.555896	-0.466414	-0.319271	0.530844	0.383301	0.230971	0.227473	0.100098	0.0795925	5.96484e-06	0.311994	0.915397	0.71699	7.12441e-05	0.0184282	0.175097	0.877826	0.766626	0.517986	0.210095	0.076278	0.0278967	0.759586	0.0262581
CDS03357-1	2302238	Cobalamin (vitamin B12) biosynthesis CobW-like	P-loop guanosine triphosphatase YjiA	18	-0.208924	-0.115198	-0.251553	-0.124879	-0.477011	-0.227626	-0.988662	-0.312549	-0.416474	-0.243451	-0.657049	-0.45906	-0.415995	-0.408556	-1.02508	-0.628108	-0.453356	-0.296695	-0.203692	-0.162365	0.0373613	-0.111861	-0.571725	-0.331413	0.211587	0.454013	0.122733	0.389177	0.00631189	0.132283	4.80841e-07	0.0408663	0.00970241	0.1057	0.000205853	0.00291942	0.0189716	0.00805581	3.74721e-06	0.000377203	0.0112509	0.0806782	0.342743	0.410867	0.862003
CDS03366-1	2302251	NA	NA	3	0.0977145	0.049324	0.137894	-0.00569923	0.158632	0.26802	0.360686	0.439297	0.162894	0.152618	0.484407	0.137635	0.560813	1.2395	2.05102	2.1614	0.17998	0.0170053	0.304427	0.120629	0.380833	1.22249	1.87104	2.1444	0.85252	0.917571	0.784493	0.989924	0.757521	0.540944	0.466441	0.298577	0.735062	0.731385	0.306823	0.753537	0.250872	0.000866532	6.63146e-07	7.60048e-10	0.731884	0.973471	0.583466	0.82995	0.502196
CDS03367-1	2302253	Serine/threonine dehydratase, pyridoxal-phosphate-binding site	Catabolic L-serine/threonine dehydratase	3	-0.159043	0.0313924	0.0323454	-0.148824	-0.421552	0.158909	0.417279	0.243175	-0.266538	-0.0772027	-0.000690257	0.0562503	0.420591	0.407153	1.19718	0.719189	-0.25345	-0.0511904	0.25276	0.107441	0.674041	0.458343	1.45063	0.77038	0.384925	0.809963	0.85106	0.246714	0.0263783	0.207221	0.0118447	0.0510077	0.126168	0.548073	0.996818	0.654342	0.0127719	0.00090518	4.97426e-14	5.71998e-09	0.179444	0.707868	0.230599	0.484768	0.00115579
CDS03373-1	2302271	Ribosomal protein L4/L1e	60S ribosomal protein L4-A	8	-0.151821	-0.0280368	-0.0659399	-0.0776567	-0.106019	-0.00465976	-0.669752	-0.158368	-0.0779959	-0.127757	-0.694161	-0.208692	-0.298928	-0.224473	-1.08263	-0.129605	-0.274174	-0.0615679	-0.419987	-0.147124	-0.0247539	-0.162905	-0.808454	-0.0680373	0.0721146	0.74672	0.430897	0.365762	0.207262	0.956787	5.52303e-15	0.0668476	0.34929	0.138585	4.24357e-16	0.0155165	0.000438414	0.00961382	1.75983e-33	0.139955	0.00125205	0.484642	2.2323e-05	0.146913	0.802068
CDS03384-1	2302300	NA	NA	7	0.0763945	-0.0850308	-0.0650276	-0.0206946	0.186259	-0.0839621	-0.589728	0.0183419	0.268721	-0.048164	-0.245715	-0.0775831	-0.454375	-0.0803528	1.67645	0.625039	0.0553772	0.135935	-0.301093	-0.213518	-0.509752	-0.216288	1.62108	0.489104	0.641279	0.664137	0.690373	0.911662	0.24892	0.659668	0.000669253	0.922118	0.0876133	0.798672	0.137821	0.67903	0.00884046	0.671185	4.28699e-28	0.000625506	0.737576	0.491185	0.115834	0.343226	0.0101908
CDS03386-1	87328	Protein secE/sec61-gamma protein	Probable protein transport protein Sec61 subunit gamma [Neurospora crassa OR74A]	4	0.470642	0.674754	0.311032	0.225593	0.8476	0.962526	1.20645	1.02071	0.859027	0.815734	0.681539	0.923144	1.26444	1.01644	1.63949	1.86538	0.80249	0.970863	-0.120951	-0.0477187	0.461954	0.0455808	0.837003	0.894518	3.44426e-07	5.68627e-13	0.000743577	0.0163996	1.68895e-20	1.97212e-25	2.53559e-40	1.68098e-28	3.09547e-21	1.242e-18	8.89525e-14	1.29102e-23	5.6519e-44	2.99844e-28	7.03559e-73	1.28859e-92	2.19451e-18	3.11464e-25	0.247481	0.652432	9.19912e-06
CDS03388-1	2314839	Transthyretin	Probable 5-hydroxyisourate hydrolase	8	0.0653811	0.123509	-0.169287	-0.306273	-0.735039	-0.45552	-1.40314	-0.744081	-0.625988	-0.0368632	-0.27877	0.105492	-0.434845	-0.277319	-0.849955	0.115162	-0.304307	-0.0776536	0.0255372	0.183146	-0.130538	-0.199666	-0.545648	0.192815	0.812929	0.656155	0.540085	0.269894	0.00803779	0.101467	4.88449e-07	0.00760242	0.023646	0.894223	0.313211	0.703221	0.116559	0.318061	0.00228638	0.678356	0.271741	0.78028	0.936324	0.568128	0.683531
CDS03392-1	2302321	Peptidase S10, serine carboxypeptidase	Probable serine carboxypeptidase ARB_06414	16	-0.867627	-0.626381	-0.767616	-1.38642	-0.917344	-0.819342	-1.2275	-1.95218	-1.27061	-1.31056	-1.35316	-1.86008	-1.11389	-2.0146	1.5369	-0.959212	-0.788111	-1.43757	-0.565047	-0.422511	-0.325777	-0.577026	2.32501	0.478359	0.269496	0.219508	0.298598	0.0127043	0.242522	0.107703	0.147764	0.00254269	0.105764	0.0185974	0.110648	0.00258997	0.189888	0.00187679	0.00525261	0.0861999	0.315814	0.0262844	0.581436	0.605498	0.750892
CDS03393-1	2302323	PCRF	Putative peptide chain release factor 1, mitochondrial	18	-0.268922	-0.0795813	-0.0973826	-0.0140662	-0.291018	-0.0226081	-0.92376	0.0153137	-0.285432	-0.109985	-0.656992	-0.462816	-0.55983	-0.242482	-1.31039	-0.266833	-0.482882	0.0333833	-0.17411	-0.496199	-0.0769477	-0.275865	-0.827507	-0.300216	0.31608	0.759111	0.697731	0.953386	0.274634	0.926952	0.00262436	0.949838	0.251431	0.658426	0.019274	0.0777529	0.0537878	0.338273	0.000575654	0.336395	0.0907796	0.901295	0.610912	0.120565	0.826031
CDS03405-1	2314846	ABC transporter-like	ABC transporter domain-containing protein C20G4.01 [Schizosaccharomyces pombe 972h-]	17	-0.0630394	0.0713261	-0.204211	-0.151945	-0.444236	-0.410796	-1.23153	-0.467659	-0.494918	-0.0898365	-0.620621	-0.359121	-0.443688	-0.415846	-1.1547	-0.465886	-0.443717	-0.28534	-0.176904	-0.0737809	2.87244e-05	-0.130505	-0.710986	-0.180546	0.809795	0.766494	0.43259	0.51992	0.110453	0.104225	0.000206149	0.0657285	0.060058	0.704434	0.0275401	0.141734	0.120684	0.0954145	0.00151209	0.0880953	0.12087	0.293934	0.604115	0.813369	0.999934
CDS03417-1	NA	NA	NA	9	1.21809	0.198229	0.455375	-0.551802	1.40927	0.0451546	2.721	1.95417	1.44117	0.212753	2.57283	1.84765	-1.98	-2.65389	-1.95732	-1.82111	1.79654	0.526751	0.776295	1.3209	-3.77654	-3.18064	-3.75386	-2.34786	0.000266311	0.699293	0.182284	0.316841	2.0952e-05	0.929356	3.90398e-17	3.01624e-06	1.14491e-05	0.666671	1.78636e-15	1.01522e-05	9.92722e-06	0.00376549	3.40627e-05	0.0255443	4.92464e-08	0.30126	0.0311887	0.0100091	1.95689e-15
CDS03418-1	NA	NA	NA	15	1.07536	-0.214563	1.22769	-0.258028	1.41221	0.595216	2.92321	1.61835	1.42304	-0.236173	2.54414	1.14637	-0.382041	-0.946856	-1.01357	-1.75865	1.58681	0.73695	0.95733	0.409416	-1.96886	-1.68381	-2.60038	-2.4956	3.34312e-05	0.615477	1.14089e-06	0.52304	1.86242e-08	0.0951994	1.11984e-35	2.69005e-07	7.20078e-09	0.563289	4.83346e-27	0.000448763	0.222274	0.0445181	0.00710818	0.00672069	2.49548e-10	0.0504162	0.000121241	0.286899	1.06581e-09
CDS03419-1	92449	Zinc finger, C2H2-type	NA	15	0.859282	0.274381	0.572709	0.145365	1.14589	0.0765817	2.63737	0.238865	1.11994	0.22926	2.36812	0.461243	0.946254	0.340794	0.493493	0.398602	1.26733	0.0770672	1.10079	0.384176	-0.321073	0.263727	-0.773834	0.321535	0.1663	0.696997	0.364921	0.830161	0.0521548	0.913437	2.20434e-07	0.72444	0.0479966	0.735035	4.10293e-06	0.469647	0.126789	0.60402	0.488542	0.571652	0.0320987	0.921732	0.0311414	0.643968	0.602757
CDS03420-1	2302405	Ubiquitin related modifier 1	Ubiquitin-related modifier 1 [Coccidioides immitis RS]	6	0.0651331	0.0722813	0.283961	0.0602143	0.478868	0.333553	0.440497	0.396079	0.221906	0.248642	0.303919	0.444708	0.715945	0.324674	1.25224	0.867073	0.0842899	0.0848416	0.219629	0.359866	0.631655	0.239832	1.16795	0.782232	0.750238	0.739836	0.137115	0.768933	0.0111378	0.0944726	0.0204381	0.0435963	0.233166	0.216071	0.110403	0.0202134	0.000115745	0.0992966	3.39959e-12	6.7574e-06	0.683724	0.712912	0.327956	0.143906	0.00418796
CDS03433-1	2302439	Leucine-rich repeat, cysteine-containing subtype	DNA repair protein rhp7	3	-0.0157554	0.0372274	-0.100365	0.00569691	-0.0200784	0.0270639	-0.144109	0.19355	-0.0368528	0.0215163	-0.0533023	-0.0678787	0.0165696	0.0611798	1.04369	0.515117	-0.122022	-0.201055	0.0687196	0.133177	0.138591	0.262235	1.16571	0.716172	0.962103	0.90509	0.758064	0.984584	0.951228	0.928261	0.668997	0.503957	0.904937	0.94254	0.86891	0.820128	0.960496	0.835099	0.00039189	0.0772266	0.723111	0.566203	0.85911	0.733293	0.726911
CDS03434-1	2302441	DNA/RNA helicase, C-terminal	DNA repair protein RAD16	7	-0.0517739	0.0743148	-0.0192075	0.07477	0.1644	-0.124026	0.0482757	0.16929	0.0835783	-0.0265796	0.0487026	-0.051474	-0.0469349	0.157418	1.03014	0.737965	-0.0421939	-0.258273	0.0908965	0.206799	-0.00474094	0.41569	1.07234	0.996237	0.90289	0.858701	0.962416	0.848595	0.683053	0.766328	0.906763	0.665407	0.82774	0.947768	0.903698	0.897762	0.913191	0.685247	0.00600587	0.0501005	0.921897	0.590247	0.849462	0.697608	0.992475
CDS03444-1	2302467	tRNA pseudouridine synthase B, N-terminal	tRNA pseudouridine synthase 4	18	-0.0373033	0.000848929	-0.182194	-0.130606	-0.280138	-0.0498821	-0.782497	-0.104132	-0.346347	0.0370769	-0.71552	-0.32294	-0.436758	-0.315651	-1.0786	-0.249015	-0.368298	-0.0411612	-0.347221	-0.281779	-0.0684591	-0.27449	-0.710305	-0.207854	0.885081	0.997301	0.477711	0.589335	0.295297	0.83791	0.00884979	0.67075	0.171929	0.876247	0.0124385	0.197615	0.124565	0.21154	0.00269286	0.359034	0.188962	0.878239	0.309434	0.36588	0.840435
CDS03459-1	2078660	NA	54S ribosomal protein L20, mitochondrial	18	-0.0308569	0.0411386	-0.100412	0.0173896	-0.0933434	-0.0379409	-0.760775	-0.19638	-0.299442	0.00782871	-0.5447	-0.33606	-0.40891	-0.273851	-1.07582	-0.515423	-0.359659	-0.170739	-0.185041	-0.16532	-0.0492509	-0.103112	-0.71616	-0.344683	0.812848	0.746574	0.432707	0.885914	0.473899	0.760907	2.79164e-07	0.123285	0.0188066	0.949213	8.25951e-05	0.00881169	0.00385829	0.0326116	1.07351e-09	0.000388662	0.0103331	0.221798	0.265474	0.305019	0.77047
CDS03463-1	110871	Isocitrate lyase	Isocitrate lyase	13	0.159739	0.0978593	-0.0924766	-0.224607	-0.319235	-0.287409	1.23974	0.256198	-0.0516472	-0.0562587	0.996581	0.752717	-0.719088	-0.683399	0.757469	0.206118	-0.0328623	-0.0189658	1.02944	0.771682	-0.686225	-0.664433	0.790332	0.225084	0.628868	0.72485	0.782827	0.419173	0.375235	0.318818	7.6476e-06	0.323114	0.871396	0.837005	0.000394867	0.00149883	0.0768068	0.0263791	0.0174234	0.460063	0.924909	0.94986	0.00333089	0.0141104	0.133372
CDS03466-1	2302556	Phytanoyl-CoA dioxygenase	Phytanoyl-CoA dioxygenase domain-containing protein 1 [Bos taurus]	17	-0.218315	-0.0336689	-0.294759	-0.161605	-0.751926	-0.284628	-1.10262	-0.639526	-0.634949	-0.0728066	-0.570225	-0.226116	-0.48921	-0.496138	-1.30879	-0.744195	-0.618701	-0.146794	0.0484758	-0.0793214	0.129491	-0.349344	-0.690086	-0.597401	0.203613	0.839234	0.0808326	0.315353	5.72668e-05	0.0888947	4.15051e-08	0.000305553	0.000224013	0.650499	0.00125592	0.163519	0.00732821	0.00377588	2.21643e-08	0.000127468	0.000941638	0.409227	0.824761	0.696108	0.562383
CDS03476-1	45669	NA	NA	12	-0.0174788	-0.236283	0.0801792	0.188918	-0.151069	-0.152752	-0.55444	-0.469339	-0.439869	-0.221652	-0.29816	-0.0435179	-1.0271	-0.277723	-1.15612	-0.302996	-0.35318	-0.205858	0.0550207	0.16234	-0.673922	-0.071865	-0.802943	-0.0971382	0.941469	0.339324	0.732954	0.426396	0.526527	0.529486	0.02297	0.0576199	0.0648115	0.362227	0.211801	0.856035	5.69085e-05	0.255609	1.38375e-05	0.227192	0.146511	0.413318	0.844413	0.571626	0.0220839
CDS03481-1	NA	NA	NA	7	-0.13644	-0.125174	0.160696	0.665892	-0.603609	-0.255507	0.0857628	-0.156404	-0.0829401	-0.294124	0.0486899	-0.0711851	-0.15229	-0.0457296	0.91949	0.440275	-0.27876	-0.158392	0.32745	0.0872067	0.126469	0.112662	1.19825	0.598667	0.719257	0.763731	0.645641	0.0520207	0.142961	0.533679	0.812338	0.695791	0.812926	0.473444	0.89118	0.853713	0.693385	0.90612	0.00676153	0.24948	0.481728	0.722654	0.455177	0.86134	0.784943
CDS03485-1	2302623	Aconitase/3-isopropylmalate dehydratase, swivel	Putative aconitate hydratase, mitochondrial	18	-0.21594	-0.095441	-0.267037	-0.245123	-0.239123	-0.222174	-1.45936	-0.325883	-0.390085	-0.130496	-1.09872	-0.318727	-0.759574	-0.47059	-1.33823	-0.459822	-0.534915	-0.287949	-0.563804	-0.0307784	-0.224658	-0.182641	-0.803316	-0.171873	0.447234	0.749981	0.335781	0.396818	0.396834	0.451478	9.21613e-05	0.27658	0.15172	0.649769	0.000901377	0.27676	0.0190706	0.123053	0.000999465	0.167993	0.0827856	0.386746	0.152081	0.93552	0.562412
CDS03490-1	2302633	Protein of unknown function UPF0052 and CofD	Uncharacterized protein YNL011C [Saccharomyces cerevisiae S288C]	5	0.669205	0.742812	0.724516	0.648546	1.03589	1.04701	0.872492	1.17972	0.90426	1.11141	1.03548	1.46063	2.17226	1.86632	2.58417	2.43555	1.26402	1.34951	-0.22854	0.111118	0.908235	0.516806	1.32014	1.08604	0.00882368	0.00280454	0.00324755	0.00664665	1.47175e-05	4.71832e-06	0.000375512	1.28688e-07	9.74023e-05	8.03014e-07	1.06378e-05	6.45193e-12	1.61367e-24	7.56054e-20	1.44794e-34	1.17101e-33	8.45977e-08	9.79456e-09	0.328116	0.623337	1.66847e-05
CDS03492-1	2302641	Peptidase A1	Aspergillopepsin-1	7	-0.424893	-0.311816	0.133891	-0.209678	-0.478811	-0.510926	0.263486	-0.541359	-0.426173	-0.552185	-0.595453	-0.641489	-0.348301	-0.196683	1.96828	1.03247	-0.345652	-0.0255227	-0.249801	-0.615966	-0.00264834	-0.171161	2.31394	1.058	0.683473	0.761743	0.881774	0.823251	0.645897	0.619332	0.769606	0.598619	0.656405	0.591326	0.567729	0.532792	0.738206	0.834804	0.00895104	0.204787	0.740124	0.980201	0.841678	0.622336	0.99831
CDS03506-1	2302675	Protein of unknown function DUF1692	ER-derived vesicles protein 41 [Schizosaccharomyces pombe 972h-]	5	0.51742	0.660554	0.133536	0.138767	0.426057	0.716774	0.332332	0.823519	0.398328	0.74233	0.0783395	0.728534	0.804234	0.879552	1.19928	1.48298	0.397028	0.906771	-0.318688	-0.178237	0.407206	-0.0272188	0.802251	0.576212	0.000428253	1.7586e-05	0.380079	0.38406	0.0039154	1.17298e-06	0.026929	1.17987e-08	0.00461556	3.65121e-07	0.61012	4.44229e-07	1.53624e-08	6.30099e-10	1.43364e-17	9.20733e-27	0.00895257	4.78928e-09	0.062884	0.274537	0.0114936
CDS03507-1	78277	Amidohydrolase 2	Protein fluG [Aspergillus nidulans FGSC A4]	13	0.378397	-0.0276355	0.214914	0.0923509	-0.000746963	0.0130457	1.24066	-0.0180488	0.0651591	0.0145782	1.16763	0.262691	-0.590231	-0.132205	-0.0711753	-0.547421	0.357976	-0.153573	0.809658	0.416264	-0.948207	0.0213685	-0.429152	-0.393847	0.311358	0.937635	0.564548	0.775759	0.9985	0.969087	0.000136429	0.957247	0.859395	0.965172	0.000302303	0.403091	0.204445	0.697939	0.872741	0.179898	0.346906	0.691072	0.0313048	0.318559	0.059567
CDS03510-1	2302688	Prolyl 4-hydroxylase, alpha subunit	Probable prolyl 4-hydroxylase 3	7	-0.0137684	0.644343	-0.363703	0.325255	-0.308868	0.511497	-1.05605	0.598508	-0.662355	0.468883	-0.634369	0.49974	1.0322	1.4365	2.9124	2.57624	-0.465398	0.470228	-0.16897	0.0295117	1.4976	0.966276	3.3778	2.10601	0.971073	0.12846	0.354853	0.442606	0.438006	0.221937	0.0256065	0.144604	0.0966076	0.262971	0.127606	0.223064	0.00144221	6.84042e-05	1.52276e-25	1.46897e-14	0.272267	0.310738	0.73904	0.952471	0.000569249
CDS03512-1	2314896	NA	NA	15	0.0363446	-0.252295	0.674253	0.452013	0.20591	0.0461201	1.28009	-0.12346	0.385516	0.100215	0.902765	0.81708	-0.713036	0.210171	-0.931153	-0.0690469	0.433434	0.134029	0.469331	0.683051	-1.14647	0.0761416	-1.36459	-0.203076	0.824992	0.181835	1.57205e-05	0.00798568	0.202029	0.796087	5.88072e-17	0.495357	0.0139323	0.570771	5.09011e-09	8.50411e-07	5.96219e-05	0.229674	9.81946e-07	0.713143	0.00698873	0.472323	0.00833765	0.000758383	7.4575e-09
CDS03528-1	2302738	Peptidase S10, serine carboxypeptidase	Pheromone-processing carboxypeptidase KEX1	5	0.481786	0.505132	0.231345	0.209255	0.736022	0.766137	1.08554	1.00302	0.725959	0.753313	0.648129	0.742348	1.14119	1.02838	1.44416	1.35795	0.727088	0.819214	-0.0789592	-0.0768664	0.414102	0.209168	0.717071	0.538737	0.00785865	0.00551411	0.20803	0.24792	1.89408e-05	5.00218e-06	3.2158e-11	4.73442e-10	9.26767e-06	6.5093e-06	0.000154443	6.83187e-06	4.95868e-12	1.08549e-10	2.79163e-18	3.52922e-17	3.67078e-05	6.03753e-06	0.668373	0.684596	0.0204876
CDS03543-1	78218	Ribosomal protein L18/L5	60S ribosomal protein L5	8	-0.221474	-0.130748	-0.110062	-0.15432	-0.163723	-0.134179	-0.766812	-0.207099	-0.0323229	-0.171047	-0.729904	-0.316388	-0.303683	-0.393475	-1.2255	-0.142448	-0.297705	-0.142964	-0.432198	-0.173425	-0.00597754	-0.250511	-0.927795	0.000515412	0.0309145	0.210118	0.280879	0.136223	0.109635	0.196089	1.35977e-13	0.046225	0.75056	0.0992945	1.53637e-12	0.00232879	0.00317043	0.000164927	2.00121e-30	0.174034	0.00382117	0.174172	0.000299949	0.153193	0.960033
CDS03558-1	2302804	P-II protein urydylation site	UPF0591 membrane protein C15E1.02c [Schizosaccharomyces pombe 972h-]	11	0.206222	0.138362	0.361435	0.336151	0.0931551	0.219612	0.870366	-0.028759	0.207329	0.167871	1.11281	0.785705	-1.30039	-0.265505	-1.54612	-0.672257	0.393663	0.147276	0.719143	0.638429	-1.69405	-0.412781	-1.93978	-0.819533	0.150494	0.359041	0.0105656	0.0216845	0.516443	0.13842	4.50374e-10	0.848117	0.141797	0.257587	8.54454e-16	4.39041e-08	5.58256e-16	0.0818163	2.08771e-19	3.99206e-05	0.00581246	0.338146	6.86395e-06	0.000192077	3.81991e-21
CDS03562-1	2302811	Short-chain dehydrogenase/reductase SDR	L-xylo-3-hexulose reductase [Trichoderma reesei QM6a]	17	-0.37247	0.0591774	-0.461785	-0.165848	-0.857302	-0.208834	-1.28768	-0.448237	-0.905207	-0.0326878	-0.664512	-0.313546	-0.380591	-0.345912	-0.923134	-0.41745	-0.595125	-0.0825887	-0.0693879	-0.230957	0.214533	-0.263324	-0.32801	-0.334861	0.0808624	0.772555	0.0288238	0.414295	0.000119667	0.310186	4.74218e-08	0.0324825	2.79488e-05	0.871599	0.00202422	0.126717	0.0767313	0.0955061	0.000110921	0.0543855	0.00684322	0.697735	0.78783	0.346884	0.404963
CDS03569-1	2302824	Anp1	Mannan polymerase II complex ANP1 subunit	4	0.174908	0.239343	0.149083	0.0360711	0.577993	0.379809	0.915882	0.515662	0.441171	0.368877	0.52305	0.524497	0.757551	0.603144	0.988218	1.00718	0.428146	0.357502	0.0949037	0.166994	0.329405	0.245642	0.560071	0.64968	0.305661	0.175309	0.369723	0.834421	0.000248675	0.0218675	1.07279e-09	0.00135786	0.00390302	0.0251714	0.000813415	0.000908591	1.32815e-06	0.000127042	4.96505e-10	1.60543e-10	0.00967036	0.0503733	0.589665	0.390718	0.0617975
CDS03581-1	2302852	Heat shock protein DnaJ	DnaJ-related protein SCJ1	5	0.667174	0.99145	0.246176	0.348391	0.819095	1.33883	0.669941	1.3741	0.645786	1.30474	0.494779	1.26428	1.54146	1.57863	1.8449	2.20515	0.850445	1.50195	-0.355666	-0.237663	0.691015	0.0766853	0.994453	0.703208	3.64652e-05	3.12652e-09	0.141398	0.0472792	1.80728e-07	9.97543e-18	2.89814e-05	7.72916e-19	2.68749e-05	6.08215e-17	0.00216506	3.71383e-16	1.05853e-25	1.82494e-25	4.9326e-36	4.90523e-50	9.32073e-08	2.13384e-20	0.0396151	0.146712	1.4943e-05
CDS03586-1	2302868	NA	NA	2	0.562537	0.500633	-0.184086	-0.1727	0.0724772	-0.186659	0.0833211	-0.0795542	-0.0453135	0.0370564	0.587063	0.359006	0.444092	0.406085	1.38689	0.892183	0.650645	0.563741	-0.0635819	-0.204735	-0.206552	-0.157656	0.736244	0.328442	0.294643	0.343595	0.757762	0.760258	0.900676	0.748571	0.885845	0.888194	0.93506	0.946431	0.258604	0.482386	0.423805	0.426893	0.00574947	0.0769972	0.22473	0.30671	0.910525	0.733691	0.730059
CDS03587-1	2302869	NA	NA	2	-0.217369	0.211681	0.437302	0.0904742	0.611314	0.264003	0.890298	-0.0887237	0.484253	0.138294	0.459224	0.126618	1.08858	0.182407	1.50445	0.549103	0.28024	0.144069	0.178983	-0.0174507	0.808336	0.0383377	1.22421	0.405034	0.458492	0.422103	0.097354	0.725297	0.0197281	0.30226	0.000491839	0.7386	0.0596997	0.592379	0.0808097	0.620979	1.86616e-05	0.477413	2.39011e-09	0.032947	0.311343	0.601964	0.555309	0.955115	0.00630784
CDS03599-1	12812	Sugar isomerase (SIS)	Arabinose 5-phosphate isomerase KdsD	19	-0.0782307	0.256606	-0.445683	-0.0967576	-0.595163	-0.0892859	-0.956097	-0.0322577	-0.603414	-0.101798	-0.468515	-0.121521	-0.679794	-0.13883	-1.14244	-0.127753	-0.432223	-0.0880812	-0.0362928	-0.0334395	-0.247572	-0.0507486	-0.710216	-0.0396721	0.754241	0.20622	0.0859098	0.63537	0.0301614	0.667855	0.0013658	0.874941	0.0183371	0.622905	0.0723845	0.552489	0.0182926	0.502694	0.00110895	0.566302	0.113147	0.699349	0.909508	0.896833	0.469122
CDS03602-1	2117668	NA	NA	11	0.277468	0.0912339	0.0209642	0.164116	0.109367	-0.190449	-0.0606085	0.156941	0.285291	0.0660228	0.271504	0.023319	-1.60279	-0.274042	-2.30335	-0.577661	0.17	-0.0604939	0.101503	0.0838129	-1.77279	-0.213548	-2.47335	-0.517167	0.0300165	0.488947	0.870345	0.198342	0.39544	0.151487	0.64238	0.221976	0.0218356	0.609644	0.0312641	0.856362	4.73305e-23	0.0397782	1.02322e-30	6.18183e-05	0.189932	0.660579	0.487458	0.591056	2.57008e-23
CDS03605-1	2302923	NA	NA	6	0.181602	-0.0409617	0.279863	0.125266	0.178954	-0.0126217	0.47319	-0.0269325	0.184009	-0.0861148	0.603562	0.157419	0.438694	-0.0189616	1.13292	0.0568859	0.29082	0.108761	0.312742	0.0486577	0.147874	-0.127722	0.842096	-0.051875	0.0961469	0.714588	0.00743349	0.224067	0.0978458	0.906543	4.81864e-06	0.801652	0.0730881	0.425672	1.56087e-09	0.124071	3.53461e-05	0.85838	1.92049e-29	0.613523	0.00740604	0.34388	0.00678534	0.702105	0.221078
CDS03606-1	2302925	NUDIX	NA	7	0.141771	0.0807543	-0.0790166	0.0679922	0.195817	0.159408	-0.0832388	0.220074	0.116508	0.0544698	0.124834	0.149484	0.711459	0.643143	3.14356	1.50194	0.119569	0.121827	0.00526437	0.027657	0.591889	0.521316	3.024	1.38011	0.586067	0.787152	0.763526	0.808704	0.4427	0.572655	0.75732	0.427947	0.63239	0.849032	0.621672	0.588174	0.00292216	0.0117462	5.61883e-60	3.16405e-10	0.652335	0.699493	0.985728	0.93656	0.036121
CDS03609-1	110806	Pectin lyase fold/virulence factor	NA	5	0.803107	0.75316	0.184555	-0.107919	0.541975	0.367013	0.684223	0.145178	0.0596968	0.761665	1.52414	1.12061	1.58744	0.916635	1.21995	1.02944	1.1895	0.987532	0.334639	0.133081	0.397945	-0.0708975	0.0304543	0.0419049	0.00414044	0.00528453	0.530166	0.707744	0.0578536	0.182744	0.0150649	0.606467	0.837278	0.00381732	4.51816e-09	1.00312e-05	1.72273e-09	0.000415249	1.23838e-05	0.000110248	1.22862e-05	0.00027302	0.231087	0.64513	0.159486
CDS03611-1	2056329	NA	NA	12	-0.301401	-0.267305	-0.0695154	-0.240638	-0.269851	-0.238569	-0.109896	-0.337298	-0.177583	-0.301412	-0.160909	-0.42306	-0.184049	-0.505652	-1.0097	-0.628267	-0.23763	-0.192858	0.0767211	-0.230202	0.0535816	-0.312794	-0.772073	-0.435408	0.0197301	0.0379075	0.576157	0.0533048	0.0348424	0.0579668	0.383205	0.00773639	0.149975	0.0168023	0.198778	0.000821101	0.152638	8.41758e-05	1.22984e-11	4.1426e-06	0.0663547	0.143044	0.604534	0.13153	0.722846
CDS03618-1	2302941	Rhodanese-like	Arsenical-resistance protein 2 [Saccharomyces cerevisiae S288C]	20	-0.322179	-0.370831	-0.217048	-0.208086	-0.427029	-0.27075	-0.266289	-0.321283	-0.229689	-0.326189	-0.133247	-0.454154	-0.601437	-0.66349	-1.38283	-0.967437	-0.25422	-0.262473	0.120973	-0.191681	-0.347217	-0.401017	-1.12861	-0.704963	0.000815461	8.37062e-05	0.0203736	0.0211818	9.64605e-06	0.0031284	0.00506446	0.000464702	0.012599	0.000376274	0.15124	8.04166e-07	1.81148e-09	2.41687e-12	8.47414e-32	5.15574e-21	0.00830421	0.00623713	0.271556	0.0847501	0.00279199
CDS03620-1	78093	Peptidase M43B, pregnancy-associated plasma-A	Extracellular metalloprotease PODANS_2_14170	7	-1.23325	-1.37488	-0.99457	-1.65996	-2.7742	-1.53597	-3.73266	-3.43798	-4.06758	-1.58072	-3.85751	-1.09778	-1.15857	-2.49759	2.45109	-1.2624	-2.62356	-2.9233	-1.23395	1.82552	1.46499	0.425715	5.07465	1.6609	0.273424	0.285111	0.341581	0.193196	0.047626	0.228379	0.00769872	0.01467	0.00368277	0.215417	0.00588462	0.333927	0.303531	0.0762463	0.00228358	0.327602	0.0610489	0.0379787	0.499837	0.262166	0.368205
CDS03624-1	2019739	Protein of unknown function DUF567	Protein LURP-one-related 10 [Arabidopsis thaliana]	9	0.0167379	0.0236543	-0.439796	0.110856	-0.473877	-0.083386	-1.07787	-0.0940349	-0.103079	-0.0794713	-0.0735154	0.408672	-2.15062	-0.536212	-0.115791	-0.193545	-0.0397739	-0.0458653	-0.0337415	0.454537	-2.11085	-0.490347	-0.0760173	-0.14768	0.939107	0.924971	0.0490344	0.645059	0.036232	0.737145	7.62095e-06	0.704444	0.631683	0.74782	0.735152	0.0809975	1.14719e-13	0.039605	0.612052	0.460685	0.857307	0.861207	0.894076	0.116271	3.05125e-11
CDS03625-1	2302957	NA	NA	7	-0.0255956	-0.12827	0.119206	0.107386	-0.365578	0.448864	-0.277095	0.416309	-0.215535	-0.252285	-0.252818	0.168693	-0.873055	0.394992	1.20289	0.756813	-0.75442	-0.213324	0.501602	0.382018	-0.118635	0.608316	1.95731	0.970137	0.953308	0.802582	0.773149	0.815418	0.42796	0.310835	0.541524	0.347398	0.608712	0.614349	0.566627	0.710413	0.0993737	0.370481	0.00170455	0.0885594	0.143571	0.70183	0.385724	0.528514	0.854829
CDS03631-1	2302969	NA	NA	9	0.186747	0.136147	-0.0200427	0.0651962	0.104207	0.0261509	0.408904	0.0979091	0.258052	0.0471517	0.284711	0.150122	-0.844022	-0.211935	0.0878637	-0.296408	0.247294	0.0285961	0.037417	0.121525	-1.09132	-0.240531	-0.15943	-0.325004	0.348183	0.568726	0.920198	0.774513	0.602026	0.911275	0.0316903	0.670487	0.162762	0.838853	0.134668	0.50221	0.000697618	0.38098	0.687023	0.271366	0.215509	0.912302	0.864205	0.670143	5.76319e-05
CDS03638-1	2302989	Cytidine deaminase-like	Blasticidin-S deaminase [Aspergillus terreus]	10	-0.0491282	-0.0755177	0.131145	-0.0860214	-0.159971	-0.231733	-0.523402	-0.221919	-0.218147	-0.0260612	-1.03291	-1.05907	-0.38377	-1.07238	-0.469835	-0.654471	0.103214	0.157095	-1.13613	-1.21616	-0.486984	-1.22947	-0.57305	-0.811566	0.800602	0.695981	0.474456	0.638117	0.414988	0.226668	0.0129208	0.243479	0.243354	0.887057	6.13839e-06	1.642e-06	0.0676366	1.67233e-06	0.0400485	0.00341608	0.590944	0.420811	7.41344e-06	1.78975e-06	0.0399336
CDS03639-1	NA	NA	NA	10	-0.0948676	0.0869774	0.259745	0.155103	-0.34427	0.239242	-0.812034	0.0790295	-0.341527	0.0244384	-1.62412	-1.23762	-1.38148	-1.41021	-0.769583	-0.753203	-0.0778436	0.301214	-1.54627	-1.53884	-1.30364	-1.71143	-0.691739	-1.05442	0.66638	0.688943	0.201707	0.448799	0.129373	0.245102	0.00106639	0.706367	0.111621	0.907855	1.8944e-08	2.55595e-06	1.80376e-06	3.40477e-07	0.00443959	0.003982	0.726126	0.170508	1.22572e-06	2.06924e-07	4.40727e-05
CDS03642-1	87219	HSP20-like chaperone	30 kDa heat shock protein [Aspergillus nidulans FGSC A4]	9	-0.184241	0.276428	-0.360439	0.018115	0.0370873	0.363088	0.542236	0.58748	-0.0458017	0.225085	-0.442596	0.796361	-1.51209	-0.372855	-1.30987	0.127016	-0.162432	0.670647	-0.280164	0.125714	-1.34966	-1.0435	-1.14744	-0.543631	0.397969	0.23135	0.0980078	0.937321	0.864213	0.112016	0.0118781	0.00955278	0.832235	0.326095	0.042427	0.00039812	2.59374e-11	0.113171	8.8482e-09	0.58716	0.456562	0.00353107	0.267091	0.629271	2.08583e-07
CDS03649-1	NA	NA	NA	14	0.316725	0.109301	0.562831	0.387043	0.438317	0.34069	1.42858	0.650485	0.206456	0.0983981	0.858966	0.360282	-0.245411	0.001164	1.1971	0.461868	0.567289	0.23955	0.291677	0.120732	-0.8127	-0.238386	0.629806	0.222318	0.0467744	0.4913	0.000275786	0.0110826	0.00524999	0.0268355	1.18978e-21	1.62505e-05	0.186071	0.528083	1.69033e-08	0.0181266	0.144659	0.994091	8.31961e-15	0.00311915	0.000311822	0.136255	0.0934594	0.504223	1.54492e-05
CDS03657-1	NA	NA	NA	7	0.210366	-0.135711	0.117606	0.12106	0.270845	0.00438105	0.0413974	0.189655	0.194815	-0.14076	0.387694	0.108685	-0.264042	0.154095	2.28059	1.16601	0.217107	-0.127114	0.170587	0.235799	-0.481149	0.281209	2.06348	1.29312	0.2523	0.461622	0.522102	0.510696	0.140414	0.98102	0.821781	0.302815	0.288815	0.444775	0.0347774	0.554838	0.151169	0.402542	1.7948e-35	2.2687e-10	0.237468	0.490899	0.421214	0.268014	0.0234553
CDS03658-1	2303014	NA	NA	6	0.0679639	0.0185629	0.105655	0.0708339	0.0587341	0.0327937	0.115667	0.161407	0.0995947	-0.000305623	0.206036	0.161225	0.305906	0.265167	1.5619	0.817138	0.0980374	0.00999293	0.107998	0.151232	0.207869	0.255174	1.46386	0.807145	0.634802	0.907464	0.443575	0.633753	0.67878	0.830432	0.410669	0.277705	0.454538	0.998405	0.128775	0.269732	0.0278915	0.0669663	1.30297e-37	7.39165e-09	0.496978	0.953101	0.496577	0.417548	0.198969
CDS03659-1	NA	NA	NA	2	0.576485	0.280985	0.348331	0.544576	0.468147	0.28106	0.586074	0.586509	0.462113	0.300004	0.821709	0.214721	0.538552	0.795059	1.43198	0.987904	0.696795	0.332318	0.124915	-0.117598	-0.158242	0.462741	0.735185	0.655585	0.150987	0.510801	0.389744	0.156711	0.247563	0.494337	0.140377	0.130307	0.228342	0.460729	0.0289903	0.597267	0.188164	0.0326783	0.000130445	0.0102687	0.0805211	0.458505	0.760274	0.811826	0.71902
CDS03677-1	2303043	GTP cyclohydrolase II	Probable GTP cyclohydrolase-2	18	-0.230692	-0.343982	-0.277978	-0.196854	-0.425364	-0.544415	-0.874274	-0.506762	-0.31161	-0.411544	-0.644231	-0.666409	-0.879973	-0.73693	-1.50905	-1.22358	-0.482141	-0.494994	-0.16209	-0.171414	-0.397832	-0.241936	-1.02691	-0.72859	0.0375215	0.00113427	0.0102889	0.0428965	0.000184519	2.57849e-07	2.612e-12	1.18545e-06	0.00295909	5.73111e-05	2.81473e-08	2.66303e-10	7.83982e-12	9.03254e-12	2.1361e-20	1.6741e-20	4.51897e-05	1.82854e-05	0.250248	0.206985	0.00864859
CDS03678-1	2303045	Glycoside hydrolase, family 6	1,4-beta-D-glucan cellobiohydrolase CEL6B	12	-0.17893	-0.44285	-0.40826	-0.203577	-0.488471	-0.898656	-0.954862	-0.990184	-0.355684	-0.647797	-0.714874	-0.955694	-1.45467	-1.24841	-2.10934	-1.93899	-0.603731	-0.750457	-0.111143	-0.205238	-0.850942	-0.49795	-1.50561	-1.18854	0.0515588	1.54322e-06	8.92741e-06	0.0267334	1.09909e-07	2.1195e-22	4.14334e-25	7.96424e-27	0.000107273	2.04115e-12	8.06711e-15	3.79457e-25	2.11643e-55	1.8571e-41	2.84073e-111	8.00087e-95	5.67753e-11	5.12744e-16	0.296661	0.0551448	1.97587e-15
CDS03680-1	2303048	NA	Alpha/beta hydrolase psoB	19	-0.491009	-0.41174	-0.827324	-0.378276	-1.1248	-0.853738	-0.889935	-0.832069	-0.363086	-0.440464	-0.823286	-0.932191	-1.9953	-0.799318	-4.10137	-1.59288	-0.578542	-0.664896	-0.244744	-0.267295	-1.41675	-0.134422	-3.52282	-0.927989	0.403633	0.226334	0.176016	0.235247	0.0975678	0.0168884	0.164841	0.0185789	0.488095	0.177775	0.177998	0.00835812	0.0263545	0.0214877	0.000814736	0.000536152	0.344207	0.0810851	0.74388	0.559089	0.155448
CDS03681-1	2133773	NA	NA	19	-0.315557	-0.300974	-0.48921	-0.428179	-0.491695	-0.713935	-0.480257	-0.638467	-0.0826474	-0.279281	-0.307708	-0.769475	-1.91463	-0.609249	-2.35929	-0.755614	0.0131634	-0.495188	-0.320871	-0.274287	-1.92779	-0.114061	-2.37246	-0.260426	0.301724	0.159379	0.109287	0.0388475	0.116451	0.00128967	0.124892	0.00336398	0.761036	0.173168	0.296455	0.000439057	3.36986e-05	0.00463611	4.70229e-05	0.00150364	0.963917	0.0336991	0.346927	0.321518	9.10661e-05
CDS03688-1	2303065	Glycoside hydrolase, catalytic core	Alpha-glucosidase	11	0.197953	0.00206856	0.27906	0.294114	0.336478	0.0785031	0.837049	0.141276	0.405345	0.184375	0.679191	0.145815	-0.68898	-0.366832	-1.13594	-1.02122	0.481251	0.0638075	0.19794	0.0820075	-1.17023	-0.430639	-1.6172	-1.08503	0.373796	0.993015	0.189723	0.16174	0.117556	0.725469	2.58717e-05	0.520068	0.0440666	0.39647	0.000680047	0.498515	0.0114731	0.127027	0.000620477	0.00101782	0.0249846	0.796914	0.377927	0.763822	5.80427e-05
CDS03691-1-b	2303068	NA	NA	6	0.184383	-0.137425	0.598585	0.271923	0.127412	-0.336247	0.462279	0.634002	0.369151	0.357782	0.599334	0.533741	1.26591	1.14774	2.16384	1.22377	0.576873	0.560834	0.0224612	-0.027093	0.689034	0.586908	1.58696	0.662932	0.847792	0.893801	0.489191	0.758784	0.894541	0.743944	0.60929	0.452695	0.669736	0.68593	0.488648	0.527271	0.1199	0.138728	0.00438375	0.132348	0.524502	0.551646	0.981174	0.978474	0.446571
CDS03692-1	2314963	NA	NA	4	0.359287	0.359591	0.939455	0.561907	0.483178	0.326356	0.98781	0.773776	0.863528	0.562343	1.39827	1.6113	1.45332	1.89627	1.72943	2.15235	0.765689	0.698317	0.632582	0.912979	0.687631	1.19796	0.963742	1.45403	0.000726851	0.000723598	9.26424e-19	1.24727e-07	5.47173e-06	0.00214835	1.42615e-20	3.31918e-13	4.30435e-16	1.22254e-07	1.3565e-39	5.35771e-52	1.27559e-42	2.51707e-71	1.3061e-59	2.46066e-91	5.81787e-13	5.18431e-11	2.46765e-07	9.80638e-14	2.04035e-08
CDS03699-1	2303093	5'-Nucleotidase, C-terminal	Snake venom 5'-nucleotidase	3	-0.408734	-0.31758	-0.255272	-0.641535	-0.368617	-0.641031	-0.276696	-0.672644	-0.226811	-0.557145	-0.249554	-0.64506	-0.0797049	-0.496181	1.24335	0.131012	-0.328742	-0.615247	0.0791883	-0.0298129	0.249037	0.119066	1.57209	0.746259	0.367832	0.398491	0.546923	0.0882027	0.407139	0.0970557	0.52646	0.0817383	0.573696	0.138401	0.555589	0.086148	0.853019	0.177484	0.000569064	0.710019	0.468806	0.152304	0.878652	0.952555	0.634754
CDS03700-1	2117759	Pyoverdine biosynthesis	Cytochrome P450-DIT2	6	0.396155	0.0582786	0.22708	0.147664	0.938843	-0.140664	1.16742	0.241404	0.316663	-0.181871	0.821365	0.463217	0.79759	0.749366	2.26598	1.40262	0.476764	0.344783	0.344601	0.118433	0.320826	0.404582	1.78922	1.05784	0.690157	0.955865	0.819121	0.878753	0.296839	0.893735	0.180693	0.803004	0.736032	0.862878	0.361403	0.611613	0.395784	0.392687	0.00503489	0.0969259	0.631306	0.743351	0.733666	0.916161	0.759476
CDS03701-1	2117759	Pyoverdine biosynthesis	Spore wall maturation protein DIT1 [Saccharomyces cerevisiae S288C]	6	-0.0352523	0.00301349	0.250795	0.378846	-0.00818814	0.118497	0.511663	0.202981	0.0123078	0.117297	0.387123	0.519094	0.254729	0.274909	1.3884	0.915683	0.0844474	0.188799	0.302675	0.330295	0.170281	0.0861097	1.30396	0.726884	0.909145	0.992911	0.376469	0.200265	0.978507	0.709202	0.0648696	0.513563	0.965437	0.709827	0.162459	0.0718319	0.390166	0.364824	8.94039e-08	0.00167051	0.782869	0.586115	0.356624	0.368423	0.621393
CDS03702-1	88187	Ctr copper transporter	Copper transport protein CTR4	6	-0.104161	0.059035	0.420283	0.690349	0.14935	0.395865	0.550205	0.530699	0.186444	0.292605	0.368369	0.813669	0.240325	0.541115	0.207761	1.01176	0.107464	0.537563	0.260905	0.276106	0.132861	0.00355173	0.100297	0.474201	0.285335	0.548746	1.4906e-05	1.51774e-12	0.124635	5.2649e-05	1.43502e-08	5.69935e-08	0.0547877	0.00281458	0.000147901	7.20516e-17	0.0135159	3.1328e-08	0.0331493	3.96277e-25	0.269851	4.42175e-08	0.0200447	0.0143794	0.237135
CDS03704-1	94504	Survival protein SurE-like phosphatase/nucleotidase	Acid phosphatase	1	0.0651477	0.299538	-0.108327	-0.043178	-0.0958086	0.18602	-0.502997	-0.111364	-0.153709	0.111173	-0.164143	0.0954366	0.816625	0.600355	0.45463	0.37815	-0.236072	0.0327094	0.0719282	0.0627273	1.0527	0.567645	0.690702	0.34544	0.646168	0.0192132	0.445018	0.73663	0.507695	0.139955	0.00137521	0.399268	0.263093	0.380396	0.252037	0.445835	1.37653e-10	2.85013e-07	0.00137327	0.00338446	0.122074	0.817919	0.67836	0.690599	5.30557e-11
CDS03705-1	2303110	NA	NA	5	0.789493	0.72213	0.72655	0.427896	1.61072	1.46434	2.41319	1.60612	1.48642	1.2715	1.61538	1.39842	2.26085	1.57148	2.23333	1.96972	1.71069	1.64655	-0.0953068	-0.248139	0.550159	-0.0750767	0.52264	0.323164	0.0045457	0.00563875	0.00784296	0.099239	5.60538e-11	8.19729e-11	2.73029e-26	3.36813e-13	5.70928e-10	3.20843e-08	2.64573e-11	3.96334e-10	2.93321e-22	9.80403e-13	2.02182e-20	4.20312e-19	4.18783e-12	2.39449e-12	0.668835	0.272053	0.00965876
CDS03706-1	2303111	Major facilitator superfamily	Low affinity ammonium transporter	3	-0.429771	-0.607491	-0.276882	-0.720349	-0.365159	-0.598443	-0.353486	-0.839887	-0.412399	-0.345488	-0.593686	-0.939734	0.149338	0.478572	0.0895748	2.03402	-0.617894	-0.664386	0.0242084	-0.275348	0.767232	1.14296	0.707469	2.69841	0.416009	0.151366	0.575084	0.0757139	0.478391	0.140065	0.492213	0.0473819	0.395135	0.367485	0.260381	0.0264989	0.754511	0.153897	0.861908	9.33948e-12	0.270565	0.14575	0.97076	0.616146	0.216873
CDS03707-1	2062045	Regulator of chromosome condensation, RCC1	Acriflavine sensitivity control protein acr-2 [Neurospora crassa OR74A]	3	-0.536879	-0.585679	-0.537131	-0.559396	-0.583735	-0.660306	-0.255625	-0.690275	-0.478659	-0.47867	-0.700809	-0.913565	0.240426	0.176999	0.186684	1.28676	-0.457373	-0.75697	-0.243437	-0.156595	0.697799	0.93397	0.644057	2.04373	0.393735	0.273989	0.375281	0.259422	0.353055	0.204609	0.662687	0.184758	0.401098	0.334555	0.264938	0.0877865	0.658648	0.684189	0.750202	0.00103988	0.467476	0.205374	0.749358	0.826274	0.314635
CDS03708-1	2060890	NA	NA	2	0.366728	0.460129	0.346654	0.370662	0.249274	0.266546	2.5321	0.173693	0.17533	0.163214	0.769845	0.135491	1.00962	0.340924	2.90783	2.25078	0.00846517	-0.248001	0.76138	0.383492	1.00115	0.588925	2.89937	2.49878	0.419524	0.25091	0.432759	0.334741	0.587629	0.505499	2.43712e-13	0.668061	0.688501	0.686964	0.0618988	0.735024	0.0145047	0.380645	6.05388e-17	1.48424e-12	0.986367	0.617697	0.132375	0.477925	0.0480934
CDS03712-1	NA	NA	NA	7	0.293912	0.180645	-0.0458789	0.220778	0.40127	0.0789	0.258429	0.231781	0.30232	0.304705	0.133627	0.21353	0.373577	0.469741	1.73882	0.816162	0.379716	0.246158	-0.246089	-0.0326275	-0.00613908	0.223584	1.3591	0.570004	0.530749	0.717928	0.924439	0.635602	0.378212	0.872146	0.580618	0.624147	0.489058	0.512896	0.775129	0.646679	0.425288	0.295185	1.357e-05	0.0720545	0.417426	0.638577	0.638001	0.95478	0.990648
CDS03723-1	2303157	Thioredoxin-like fold	Glutathione S-transferase 1	18	-0.391812	-0.137708	0.142179	0.140662	-0.691328	-0.243028	-1.57766	-0.375542	-0.492798	-0.235431	-1.45462	-0.931687	-1.47896	-0.708553	-1.57495	-1.01051	-0.736904	-0.335975	-0.717717	-0.595712	-0.742058	-0.372578	-0.838048	-0.674531	0.00662965	0.305586	0.264422	0.246087	5.10334e-06	0.0656854	3.33689e-17	0.00526283	0.00030175	0.0719934	1.26336e-16	2.77986e-10	3.85555e-15	6.38462e-07	7.2649e-14	1.44432e-09	2.93785e-06	0.0234705	0.000597375	0.00110791	0.000728307
CDS03724-1	NA	NA	NA	11	0.350501	-0.115951	0.224659	0.27436	-0.00918048	-0.069163	0.502796	-0.277928	0.265088	-0.137956	0.688166	-0.128031	-0.761492	-0.35542	-0.672216	-0.463154	0.331867	-0.230928	0.3563	0.102897	-1.09336	-0.124492	-1.00408	-0.232226	0.0206426	0.443853	0.135744	0.0551739	0.952817	0.640385	0.000725823	0.0645779	0.0730401	0.352456	2.34591e-06	0.384292	9.82625e-06	0.0188168	0.00015913	0.00367862	0.0296606	0.143396	0.0343199	0.566629	1.18327e-08
CDS03727-1	NA	NA	NA	17	0.0296198	-0.201875	-0.0535304	0.052347	-0.295167	-0.149495	-1.1346	-0.135129	0.113912	-0.0839513	-0.363431	-0.524735	-0.976193	-0.226873	-0.612088	-0.933549	0.00535738	0.0530353	-0.368789	-0.57777	-0.981551	-0.279908	-0.617445	-0.986584	0.899524	0.376496	0.81666	0.800763	0.229687	0.493495	0.000109836	0.53288	0.60074	0.69548	0.135563	0.0212977	0.000795651	0.299073	0.0336789	0.000623401	0.982095	0.817235	0.190159	0.0348439	0.00241097
CDS03732-1	2314976	NA	UPF0619 GPI-anchored membrane protein AFUA_3G00880	1	-0.231976	0.14618	0.266874	0.215821	-0.276286	0.150709	-0.681438	0.117364	-0.0916297	0.221947	-0.181196	0.604391	1.41501	1.37824	1.65698	1.62558	-0.24808	0.211713	0.0668838	0.392678	1.66308	1.16653	1.90506	1.41387	0.120018	0.322431	0.0704842	0.142003	0.0638002	0.306232	5.85728e-06	0.425596	0.535431	0.131312	0.222293	3.64638e-05	4.07119e-22	3.14308e-21	1.06201e-29	7.35228e-29	0.0969901	0.153186	0.697908	0.0208816	1.75794e-22
CDS03743-1	NA	NA	NA	2	0.0980775	0.296643	0.193886	0.362195	0.220725	0.579391	0.500458	0.424723	0.325089	0.391392	0.74775	0.545772	0.642714	0.737834	1.34603	0.56401	0.23926	0.425155	0.50849	0.120617	0.403454	0.312679	1.10677	0.138855	0.563768	0.0569002	0.234011	0.014134	0.181194	7.08163e-05	0.00162345	0.0041369	0.0364734	0.00841103	8.21188e-07	0.000152296	5.10007e-05	2.11019e-07	5.76168e-19	0.000221581	0.154915	0.00770806	0.00413859	0.485506	0.0277739
CDS03746-1	2109705	Heat shock protein DnaJ, N-terminal	NA	3	-0.0175858	-0.105688	0.458324	0.574292	-0.234772	-0.038939	-0.225008	0.513467	-0.134367	0.141627	0.11045	0.491854	0.216175	0.969126	1.97168	1.9757	-0.297064	0.563098	0.407514	-0.0712447	0.51324	0.406028	2.26874	1.4126	0.977499	0.85387	0.406376	0.225998	0.716091	0.942769	0.727336	0.291133	0.81955	0.784988	0.85092	0.305553	0.720429	0.0312937	4.51704e-05	2.30538e-06	0.659377	0.287882	0.579668	0.90034	0.493135
CDS03747-1	107891	WD40 repeat	Uncharacterized isomerase PM1503 [Pasteurella multocida subsp. multocida str. Pm70]	3	-0.39118	0.020413	-0.10815	0.286915	-0.749066	-0.230839	-0.866449	0.158129	-0.476903	0.0313528	-0.703823	0.272387	0.18239	0.509915	1.05892	1.44915	-0.515766	0.0964713	-0.188058	0.175916	0.698155	0.413444	1.57469	1.35268	0.0231842	0.893712	0.492297	0.0372596	4.70141e-05	0.134672	4.78963e-06	0.26826	0.00318039	0.829685	7.35196e-05	0.0481635	0.243543	0.00014333	1.19322e-13	4.2118e-31	0.00416481	0.544771	0.385381	0.311406	0.000472419
CDS03753-1	115028	NA	Satratoxin biosynthesis SC1 cluster protein 4 [Stachybotrys chartarum IBT 7711]	15	0.295084	0.0399123	0.282266	0.0879984	0.532006	0.120094	1.16135	0.208125	0.564464	0.151297	0.996859	0.260079	-0.0294711	0.0782424	-0.259319	0.0487172	0.615312	0.08772	0.381547	0.172359	-0.644783	-0.00947757	-0.874631	-0.0390027	0.00048673	0.634938	0.000727344	0.282432	1.3353e-10	0.144624	1.79122e-47	0.0108427	3.744e-12	0.0647575	2.53007e-35	0.00131183	0.735667	0.342216	0.00490462	0.566353	1.42776e-13	0.305987	3.18704e-05	0.0744412	4.40736e-11
CDS03757-1	2303246	NA	NA	19	-0.0135044	-0.475962	0.138896	0.204442	-0.06458	0.149671	0.404718	-0.156166	0.166111	-0.163872	0.406586	-0.919119	-0.616283	-1.01888	-0.290049	-2.05598	0.0659747	-0.566125	0.340611	-0.352994	-0.682258	-0.452752	-0.356024	-1.48986	0.983714	0.345654	0.8229	0.624547	0.922194	0.727778	0.503447	0.729468	0.779218	0.716505	0.491912	0.0756891	0.423965	0.0566953	0.706522	0.00880103	0.920557	0.303257	0.628788	0.596054	0.427879
CDS03761-1	2062247	O-methyltransferase, family 3	Catechol O-methyltransferase A	3	-0.0157679	0.153849	0.389338	0.499817	-0.649312	-0.377969	-0.971905	0.266106	-0.108739	-0.0306277	-0.297013	0.827513	0.0323872	0.525104	2.72573	2.16246	-0.439174	0.0731702	0.142161	0.754343	0.471561	0.451934	3.1649	2.08929	0.953142	0.555295	0.107304	0.0306375	0.0325081	0.176554	0.0031056	0.276189	0.667502	0.905472	0.278823	0.000166275	0.904462	0.0235097	2.82258e-43	1.25935e-27	0.141065	0.795129	0.67695	0.00942171	0.162561
CDS03765-1	2303257	NA	NA	20	-0.0770283	-0.350165	0.0485093	-0.0959167	0.0478201	-0.207589	0.322226	-0.352771	-0.019365	-0.296214	0.645949	-0.266227	-0.349892	-0.45417	-0.453057	-1.11009	0.0629367	-0.372907	0.583012	0.10668	-0.412829	-0.0812631	-0.515994	-0.737186	0.522934	0.00244015	0.682437	0.396223	0.688335	0.0684225	0.00619558	0.00204637	0.869475	0.0094326	2.41742e-08	0.0191264	0.0044961	7.75374e-05	0.000362563	7.94446e-20	0.60037	0.00146785	1.60296e-05	0.428431	0.00353114
CDS03771-1	48909	NA	NA	3	0.117485	-0.176894	0.645372	0.290294	0.0977321	-0.00342742	1.36274	-0.397998	-0.0131186	0.487198	0.652814	-0.307317	-0.520027	-0.689626	1.6791	1.73024	0.213574	0.11638	0.43924	-0.423697	-0.733601	-0.806006	1.46553	1.61386	0.890799	0.799865	0.392508	0.628922	0.908457	0.995774	0.0496304	0.567668	0.987111	0.408451	0.386572	0.646184	0.603497	0.346844	0.0173756	0.000972329	0.802263	0.86732	0.619373	0.602565	0.505873
CDS03775-1	NA	NA	NA	2	0.980502	0.4905	0.981811	0.751187	1.15442	1.15217	2.622	1.22793	0.641254	0.916866	1.84846	0.9876	2.10653	1.81213	2.95169	2.28797	1.32106	0.773838	0.527408	0.213762	0.785472	1.03829	1.63063	1.51413	0.0236382	0.234206	0.0200159	0.0436512	0.00584473	0.00125544	3.40391e-13	0.000484871	0.134994	0.0125931	1.16771e-06	0.00592399	2.99788e-08	2.96361e-08	4.58403e-16	1.79231e-12	0.0015342	0.0606858	0.156207	0.609773	0.034644
CDS03779-1	2307400	NADH ubiquinone oxidoreductase, 20 kDa subunit	NADH-ubiquinone oxidoreductase 19.3 kDa subunit, mitochondrial	20	-0.0403531	-0.213093	0.104555	0.0529936	-0.352126	-0.418878	-1.30101	-0.869417	-0.314413	-0.596998	-1.31217	-1.06804	-5.20814	-2.8651	-6.23154	-3.51438	-0.707247	-0.690662	-0.604928	-0.37738	-4.50089	-2.17443	-5.52429	-2.82372	0.789996	0.153621	0.487262	0.720605	0.0207467	0.00503192	1.25114e-16	7.61189e-09	0.0374607	6.64142e-05	4.86952e-17	1.42417e-12	1.07706e-82	1.27858e-68	1.68187e-57	9.7634e-85	4.75846e-06	5.29139e-06	0.000885074	0.0323119	7.65602e-56
CDS03780-1	2303305	NA	NA	20	0.125956	0.0115886	-0.14506	0.037676	-0.326576	-0.227755	-1.09869	-0.60998	-0.414695	-0.270702	-0.823257	-0.49955	-2.16686	-1.26292	-2.71409	-1.68835	-0.415789	-0.338391	-0.407467	-0.161159	-1.75107	-0.924529	-2.2983	-1.34996	0.641594	0.962358	0.598033	0.870742	0.262022	0.356968	0.0014843	0.0211046	0.134696	0.273675	0.00900996	0.0490321	5.14574e-06	2.80158e-05	1.16101e-05	6.0654e-06	0.172585	0.224126	0.27822	0.619111	0.000714583
CDS03788-1	2303321	Methyltransferase type 11	27-O-demethylrifamycin SV methyltransferase	10	-0.0615164	-0.104744	0.205266	0.420701	0.0320718	0.233865	0.148644	0.684868	0.110337	0.229641	-2.09465	-2.16803	-2.39779	-2.19206	-1.33501	-2.02189	0.367365	0.44008	-2.46202	-2.60811	-2.76515	-2.63214	-1.70238	-2.46197	0.631892	0.39751	0.0861438	0.000107769	0.797673	0.0391012	0.226507	1.1723e-10	0.347551	0.0416356	6.20195e-27	3.74466e-32	5.47314e-26	8.98669e-32	5.75389e-13	4.93919e-24	0.00246558	0.000200997	2.82491e-33	4.42612e-40	1.0367e-31
CDS03789-1	50335	CDR ABC transporter	ABC multidrug transporter atrI [Aspergillus fumigatus Af293]	20	0.153468	-0.0415615	-0.209592	-0.0290099	0.0347074	-0.41744	0.159633	0.243376	0.207699	-0.0749128	-0.0495904	-0.233739	-1.43229	-0.369843	-1.07632	-0.339626	0.0332475	-0.33109	-0.0828378	0.0973511	-1.46554	-0.0387529	-1.10957	-0.00853629	0.347813	0.793715	0.215066	0.846206	0.833591	0.0111744	0.323858	0.0935319	0.171367	0.624174	0.76266	0.13117	1.33152e-09	0.0211116	4.31047e-06	0.05002	0.844426	0.0645905	0.666011	0.630837	1.07045e-08
CDS03790-1	NA	NA	NA	11	0.510056	-0.0473878	0.341474	0.535345	0.365636	-0.3838	0.263345	0.186468	0.518792	-0.144046	0.745532	-0.0259431	-1.06466	-0.212122	-2.74804	-1.69253	0.366372	-0.0549299	0.37916	0.0289868	-1.43103	-0.157192	-3.11441	-1.6376	0.035828	0.856072	0.159047	0.0252856	0.134487	0.148388	0.285467	0.452893	0.0277391	0.574777	0.00153107	0.917729	0.000346756	0.411846	4.11633e-09	1.69289e-06	0.139048	0.839395	0.162157	0.924712	1.19039e-05
CDS03791-1	2303328	Carbohydrate-binding WSC	Putative fungistatic metabolite [Chaetomium globosum CBS 148.51]	12	0.244658	-0.396064	-0.563316	-0.099736	-0.566111	-1.17131	-1.40429	-0.895739	-0.120724	-0.341345	-0.184151	-0.912896	-3.35087	-1.83088	-5.86786	-3.9044	0.0142987	-0.642569	-0.19845	-0.270327	-3.36517	-1.18831	-5.88215	-3.26183	0.409397	0.182187	0.0575913	0.736776	0.0563833	8.07026e-05	2.25439e-06	0.00255999	0.683954	0.250104	0.534682	0.00211021	3.49543e-29	7.56033e-10	2.31574e-78	3.69441e-38	0.961552	0.0305514	0.562307	0.430817	1.50832e-22
CDS03795-1	2303344	Phospholipase C, phosphatidylinositol-specific , X region	PI-PLC X domain-containing protein 1 [Homo sapiens]	20	0.159083	0.0897078	0.11651	0.0675735	0.0783572	0.294642	0.216601	0.351005	0.221603	0.380835	0.10366	0.121789	-0.290256	0.000736703	-1.33972	-0.252205	0.24473	0.357507	-0.14107	-0.235718	-0.534986	-0.35677	-1.58445	-0.609712	0.159483	0.429474	0.293264	0.533696	0.489252	0.00589074	0.0513969	0.000905428	0.0371826	0.000294971	0.35037	0.257671	0.0182438	0.994679	4.8384e-16	0.0404608	0.030244	0.00168165	0.26703	0.0655827	0.000101838
CDS03804-1	2303359	NA	Uncharacterized secreted protein ARB_07637	1	0.80596	1.05302	1.40715	0.841098	0.670202	0.666759	1.44418	1.01702	0.859376	0.868063	2.25713	2.44513	3.08349	2.93714	3.37418	2.74403	1.14171	1.249	1.11542	1.19613	1.94178	1.68814	2.23247	1.49502	1.4829e-11	4.43638e-20	1.78915e-33	2.00249e-13	2.09609e-08	7.23958e-09	4.65288e-35	5.43556e-19	2.84273e-13	3.53521e-14	1.09291e-85	1.15457e-105	6.07352e-160	2.68043e-152	4.2584e-191	3.64686e-132	5.16034e-22	1.69818e-27	1.31486e-17	1.42529e-20	1.96358e-50
CDS03805-1	2303360	Phosphoadenosine phosphosulphate reductase	Probable FAD synthase	4	0.216465	0.342472	0.273232	0.148905	0.532088	0.447238	0.744349	0.517108	0.450262	0.382343	0.34265	0.406159	1.12711	0.605784	1.18119	1.12477	0.379227	0.419473	-0.036577	-0.0133135	0.747886	0.186312	0.801967	0.705293	0.139959	0.0167803	0.0525195	0.287282	0.000112337	0.000989154	2.50666e-08	0.000108545	0.000680063	0.00503336	0.0139246	0.00240468	2.46457e-18	3.65801e-06	1.05755e-18	2.31381e-18	0.00868552	0.00486409	0.816114	0.934275	4.54827e-07
CDS03811-1	2315009	N-acetylglucosaminyl phosphatidylinositol deacetylase	N-acetylglucosaminyl-phosphatidylinositol de-N-acetylase [Trichophyton benhamiae CBS 112371]	4	0.392396	0.594613	0.424914	0.261091	0.85779	0.943664	1.17773	1.03192	0.824719	0.762895	0.60996	0.804719	1.45469	1.15099	1.68574	1.79858	0.713753	0.91093	-0.103792	-0.106211	0.740939	0.240064	0.971987	0.887647	0.000958503	7.708e-07	0.00024402	0.0302022	2.00348e-14	7.27448e-17	3.46153e-27	2.81047e-20	4.41121e-14	2.90572e-11	7.72794e-08	1.16691e-12	2.2569e-41	2.12869e-25	2.44879e-54	5.65115e-62	6.48082e-10	2.836e-14	0.409256	0.410002	8.58593e-10
CDS03813-1	2303375	Polysaccharide deacetylase	Chitin deacetylase	14	-0.0614147	0.17981	0.386057	0.202375	0.506145	0.247596	1.20086	0.215167	0.379128	0.206326	0.0365382	-0.145792	0.430135	0.430811	0.682993	0.726604	0.118866	0.0218947	-0.0823276	-0.167687	0.311269	0.408917	0.564127	0.704709	0.899807	0.711167	0.374885	0.655896	0.2445	0.591014	0.00227247	0.640635	0.366745	0.654291	0.937071	0.763793	0.340009	0.326518	0.134492	0.104804	0.803634	0.967337	0.877975	0.782752	0.55393
CDS03814-1	2303376	Alpha/beta hydrolase fold-1	NA	3	-0.0528799	0.130593	0.219916	0.305358	0.0239213	0.292065	0.464009	0.428204	0.163426	0.240409	0.196285	0.0589527	0.449294	0.587865	0.842932	1.02954	-0.0646906	0.119055	0.260976	-0.0601019	0.513984	0.468811	0.907623	0.910481	0.804531	0.491002	0.263027	0.0779628	0.908517	0.0994836	0.0159467	0.0129651	0.391813	0.175856	0.319854	0.74404	0.022726	0.000423883	1.50199e-05	5.42668e-10	0.766294	0.554711	0.271921	0.789153	0.0304312
CDS03817-1	50837	Fatty acid desaturase, type 1	Oleate hydroxylase FAH12	18	-0.114476	-0.0846063	-0.106478	0.000422103	0.0130828	0.0765659	-1.01009	-0.293203	-0.0917508	-0.0971166	-0.79885	-0.781199	-0.672287	-0.947215	-1.37459	-0.440993	-0.238983	-0.165514	-0.559867	-0.615684	-0.433304	-0.7817	-1.13561	-0.275479	0.607317	0.705501	0.620836	0.998374	0.951519	0.713927	0.000160026	0.188367	0.656639	0.650026	0.00125308	0.00125052	0.00823892	0.000191201	3.08756e-05	0.0759359	0.302707	0.49417	0.0524652	0.0380107	0.141341
CDS03822-1	2303400	NA	NA	7	0.248215	0.245435	-0.0635737	0.0391351	0.199657	0.104104	0.449228	0.386151	0.25725	0.121296	0.0835173	0.237803	-0.196851	0.317276	2.03418	1.06038	0.189129	0.117603	-0.105612	0.1202	-0.38598	0.199673	1.84505	0.94278	0.473866	0.52373	0.858098	0.917137	0.563978	0.784376	0.175598	0.281433	0.425903	0.74706	0.809255	0.510849	0.608363	0.377357	8.65803e-13	0.0017907	0.594811	0.779838	0.790448	0.793143	0.37059
CDS03824-1	NA	NA	MutT-like protein	6	0.189767	0.110494	0.199132	0.0714579	0.211241	0.136992	0.200962	0.133443	0.247503	0.0836765	0.330084	0.297393	0.790734	0.518941	1.83423	1.28367	0.253208	0.252765	0.0768766	0.0446277	0.537527	0.266176	1.58103	1.03091	0.126732	0.407312	0.0991223	0.573825	0.0849987	0.285326	0.102138	0.295841	0.0333966	0.514803	0.00533721	0.0151822	7.25821e-12	1.45983e-05	3.18135e-66	2.81593e-29	0.0420382	0.0647628	0.573083	0.766171	5.84693e-05
CDS03828-1	2303416	Ricin B lectin	NA	19	-0.50327	-0.307108	-0.7137	-0.370399	-0.718918	-0.15959	0.311883	-0.327919	-0.533609	-0.27956	-0.791466	-1.14255	0.00657212	-0.33505	0.273873	-0.377186	-0.776012	-0.658307	-0.0154541	-0.484243	0.782584	0.323257	1.04988	0.281121	0.0816914	0.0580052	0.0144385	0.0165938	0.0167514	0.29464	0.196436	0.0354528	0.0448381	0.0700319	0.0077833	1.91847e-10	0.980039	0.0305826	0.302777	0.0250384	0.0137008	0.00036574	0.967368	0.0336083	0.0258121
CDS03844-1	2315024	Uricase	Uricase	8	-0.0266922	-0.137608	-0.174536	-0.137455	-0.0834023	0.00686621	-0.792951	0.238125	-0.0597394	-0.0756078	-0.704246	0.192428	0.213041	0.322485	-0.378614	1.03485	-0.13163	0.215925	-0.572616	-0.023497	0.344671	0.10656	-0.246984	0.818923	0.81709	0.296439	0.129147	0.280748	0.469016	0.956922	7.53337e-11	0.0551809	0.596705	0.553468	3.79521e-09	0.119569	0.0620798	0.00889314	0.00196197	8.24657e-18	0.259866	0.0985632	3.4539e-05	0.873272	0.00993803
CDS03871-1	2303529	Protein kinase-like	4-hydroxytryptamine kinase	10	-0.396329	-0.411034	0.113059	0.0893028	-0.0024476	-0.0527053	-0.0670844	0.0287977	-0.049035	-0.0755058	-2.87722	-3.2447	-2.83091	-3.27278	-3.64796	-3.25594	0.243748	0.0728997	-3.12097	-3.3176	-3.07465	-3.34568	-3.89171	-3.32884	0.0056042	0.00204956	0.387268	0.46044	0.985465	0.671505	0.620554	0.814587	0.706042	0.542599	1.30268e-34	1.72127e-46	3.26428e-30	1.49109e-45	1.13249e-25	2.38578e-36	0.0664114	0.574124	6.09319e-37	4.4931e-43	1.3277e-32
CDS03881-1	2303558	NA	NA	6	-0.027386	-0.0144773	0.172403	0.0112582	0.188154	0.00807157	0.340921	0.10987	0.168259	0.0844426	0.326283	0.422548	0.62009	0.544612	1.08365	0.799464	0.150438	0.179519	0.175845	0.243029	0.469652	0.365093	0.933211	0.619946	0.794595	0.895731	0.0815201	0.913666	0.06122	0.939348	0.000523912	0.289409	0.079412	0.41661	0.000744917	1.40329e-05	1.19118e-10	1.64811e-08	1.63884e-30	4.82532e-16	0.145828	0.110204	0.119455	0.045391	2.99999e-05
CDS03887-1	2303570	Major facilitator superfamily	High-affinity nicotinic acid transporter	9	-0.0293998	-0.14692	0.197805	-0.0667603	0.279382	-0.44192	0.517927	-0.630432	0.184172	-0.433751	0.0524224	-0.260486	-0.421513	-1.00444	-0.794175	-1.51984	0.202729	-0.114238	-0.150307	-0.146248	-0.624242	-0.890201	-0.996904	-1.4056	0.912434	0.651554	0.427026	0.823423	0.264753	0.183614	0.0319197	0.0673488	0.444451	0.18695	0.837243	0.401705	0.151293	0.00688167	0.0215415	0.00145874	0.435447	0.740259	0.60724	0.711137	0.0559602
CDS03895-1	2303587	NA	NA	5	0.414835	0.590762	-0.0720772	0.121515	0.525724	0.511965	0.633456	0.640792	0.372623	0.629777	0.375613	0.574162	0.903024	0.699291	0.942721	1.11869	0.414192	0.637417	-0.0385793	-0.0632549	0.488832	0.0618733	0.528529	0.48127	0.0738751	0.0122666	0.769511	0.616275	0.0197395	0.0265613	0.00429506	0.00433536	0.0882833	0.00505275	0.0976241	0.0101608	3.14409e-05	0.00152627	3.25679e-05	3.80041e-07	0.0784971	0.00982034	0.879466	0.809594	0.0466279
CDS03901-1	2303597	Sec63	Translocation protein sec63 [Schizosaccharomyces pombe 972h-]	4	0.442538	0.646391	0.252585	0.17722	0.941734	1.00759	1.21695	1.20793	0.823785	0.963889	0.57154	0.877906	1.42384	1.14614	1.73527	1.76578	0.783691	0.974148	-0.212151	-0.0962424	0.640152	0.171994	0.951577	0.791629	0.00046295	4.7715e-07	0.0462253	0.178905	4.37401e-16	8.71706e-18	1.38434e-27	2.16655e-26	2.36916e-13	2.12362e-16	2.00644e-06	7.12534e-14	8.39372e-38	7.88923e-24	3.21775e-55	4.12462e-57	9.56386e-11	2.08291e-14	0.0989865	0.464871	9.08978e-08
CDS03906-1	115983	NA	NA	1	0.101571	0.668136	0.0505058	0.131087	-0.0810154	0.427404	-0.476867	0.511465	0.180158	0.29457	0.060225	1.50736	1.74535	2.66488	2.42294	2.86869	-0.0322552	0.581293	0.0924801	0.926069	1.7776	2.08359	2.4552	2.2874	0.498698	2.2335e-05	0.733695	0.414548	0.592514	0.006847	0.00240815	0.00108355	0.214398	0.0644852	0.684549	6.38944e-25	1.32685e-36	2.61365e-79	2.33449e-70	6.97509e-91	0.832804	0.000365755	0.594061	9.44914e-08	4.4622e-27
CDS03907-1	NA	NA	NA	15	0.306362	-0.310491	-0.184877	-0.309989	0.524031	-0.507577	4.79476	0.0502537	0.390002	-0.224706	2.46816	-0.0498759	0.384368	-0.282791	0.385852	0.134102	0.657179	-0.43423	1.81098	0.384354	-0.272811	0.151439	-0.271327	0.568332	0.722593	0.72211	0.840917	0.702305	0.523045	0.560836	3.09208e-16	0.947709	0.62184	0.781575	0.000114878	0.948101	0.655963	0.72762	0.67532	0.868738	0.423171	0.653212	0.0118656	0.717512	0.767689
CDS03908-1	2303613	Phosphoribosylglycinamide synthetase	Bifunctional purine biosynthetic protein ADE1	18	-0.261062	-0.0198847	-0.253538	-0.0982661	-0.387461	-0.191309	-1.23382	-0.329621	-0.447817	-0.0403794	-0.966027	-0.348221	-0.533577	-0.317106	-1.39975	-0.40235	-0.592398	-0.303531	-0.373629	-0.0446901	0.0588213	-0.0135747	-0.807354	-0.0988188	0.287559	0.937842	0.284754	0.686128	0.119492	0.450505	4.31049e-05	0.203416	0.0572802	0.868667	0.000438376	0.171857	0.0430954	0.214835	7.63651e-05	0.157409	0.0267017	0.293111	0.261098	0.89261	0.855697
CDS03909-1	2303614	Phospholipid/glycerol acyltransferase	1-acyl-sn-glycerol-3-phosphate acyltransferase	4	-0.0418569	0.118377	0.00367393	-0.0150453	0.341085	0.411888	0.480455	0.421984	0.20597	0.243417	0.025497	0.230464	0.780037	0.443556	1.10038	0.955932	0.177561	0.268582	-0.152064	-0.0381173	0.602476	0.174974	0.922823	0.687351	0.791518	0.456862	0.980709	0.921863	0.0196797	0.00456716	0.000786216	0.00343798	0.145163	0.101116	0.866224	0.115682	2.1842e-08	0.00186284	2.84301e-15	9.2073e-12	0.249493	0.100541	0.381592	0.832068	0.000228103
CDS03914-1	2315051	Ribosomal protein L28e	Probable 60S ribosomal protein L28e [Schizosaccharomyces pombe 972h-]	8	-0.0581494	0.0223046	-0.0351494	-0.113039	-0.18151	-0.0977325	-0.853125	-0.378425	-0.119392	-0.188496	-0.496611	-0.198777	-0.270014	-0.308542	-1.05634	-0.0507542	-0.184653	-0.138109	-0.311958	-0.0606683	-0.0853614	-0.170433	-0.871689	0.0873543	0.590947	0.837726	0.744797	0.298255	0.0934819	0.369	5.12765e-15	0.000525125	0.268483	0.0833251	4.63098e-06	0.0675783	0.0128112	0.00466969	1.03132e-21	0.642162	0.0884753	0.207528	0.012823	0.631159	0.496109
CDS03915-2	2315052	Lactate/malate dehydrogenase	Malate dehydrogenase, cytoplasmic [Candida albicans SC5314]	18	-0.429704	-0.257718	-0.268548	-0.201744	-0.49414	-0.299902	-0.451714	-0.32195	-0.369196	-0.301825	-0.637294	-0.701639	-0.485983	-0.845703	-1.16757	-0.872814	-0.510241	-0.355539	-0.127054	-0.3461	0.024258	-0.490164	-0.657326	-0.517275	1.05078e-05	0.00687056	0.00516564	0.0321013	3.90603e-07	0.00155425	3.36837e-06	0.00067881	0.000113915	0.00142671	6.23902e-11	2.30315e-13	7.27789e-07	2.38211e-18	8.22165e-29	1.05215e-18	2.06802e-07	0.000241815	0.26612	0.00211753	0.83263
CDS03927-1	115968	Glycoside hydrolase, family 1	Beta-glucosidase 1B	12	-0.0943912	-0.338082	-0.559576	-0.412225	-0.581536	-0.90675	-0.818638	-1.11982	-0.483916	-0.72044	-0.447455	-0.788487	-0.204553	0.303395	-1.97965	-2.20568	-0.429585	-0.666663	-0.0178695	-0.121824	0.225032	0.970057	-1.55006	-1.53901	0.274549	9.64469e-05	1.02356e-10	1.8797e-06	1.96972e-11	2.13685e-25	4.56455e-21	1.13974e-37	2.11181e-08	1.05971e-16	2.28799e-07	1.04901e-19	0.0180596	0.000426531	2.92458e-107	5.35021e-131	7.25475e-07	2.34682e-14	0.858401	0.227918	0.0247031
CDS03964-1	2303736	Glycine cleavage T-protein, N-terminal	Putative transferase CAF17, mitochondrial	19	-0.115292	0.0535259	-0.257068	-0.0676787	-0.46831	-0.0827867	-1.1065	-0.366718	-0.578717	-0.11186	-0.859235	-0.527326	-0.593371	-0.452867	-1.18646	-0.824627	-0.525816	-0.19148	-0.333418	-0.335846	-0.0675548	-0.261387	-0.660642	-0.633147	0.416409	0.664804	0.0682948	0.575431	0.00156476	0.499465	2.74138e-11	0.00368832	5.22372e-05	0.360766	2.95524e-08	3.41177e-05	0.00012596	0.000373198	1.73706e-10	7.41792e-09	0.000591196	0.147449	0.0725832	0.0299895	0.715746
CDS03965-1	81347	2OG-Fe(II) oxygenase	2-oxoglutarate-Fe(II) type oxidoreductase ppzD	11	0.0820776	-0.166141	0.212247	-0.0188213	0.116223	-0.167562	1.19125	-0.0789956	0.216358	-0.0435857	0.893614	-0.0538598	-0.774224	-0.679206	-1.071	-1.69616	0.339906	-0.209867	0.553709	0.156007	-1.11413	-0.469339	-1.41091	-1.48629	0.633234	0.291283	0.193335	0.896543	0.492102	0.269265	2.07461e-16	0.594751	0.169337	0.767314	1.55161e-09	0.710976	0.000208122	3.78644e-05	1.10252e-05	3.49683e-13	0.0414272	0.212317	0.00122467	0.406447	8.09678e-07
CDS03966-1	2303738	Amidohydrolase 2	2-amino-3-carboxymuconate-6-semialdehyde decarboxylase	20	0.14343	0.0479513	0.0126567	-0.0361712	-0.32376	-0.337272	0.13589	-0.399711	-0.279888	-0.0448698	0.407182	-0.182752	-1.07133	-0.719934	-1.62752	-1.34218	-0.00805731	-0.174953	0.415239	-0.00779851	-1.06327	-0.54498	-1.61946	-1.16723	0.593881	0.85527	0.96217	0.8859	0.263984	0.215377	0.610624	0.144528	0.299654	0.860829	0.104454	0.47897	0.0023229	0.01283	0.000243464	0.000287616	0.977057	0.547386	0.167839	0.981119	0.00630014
CDS03987-1	2079474	NA	NA	11	0.418322	0.0790744	0.295683	0.402649	0.396331	0.222355	0.195919	0.26255	0.349919	0.182083	0.604815	0.281788	-0.387872	0.122786	-0.711507	-0.362666	0.3547	0.0334169	0.250115	0.248371	-0.742573	0.0893689	-1.06621	-0.396083	0.0297825	0.714079	0.121248	0.036231	0.0383112	0.271759	0.322415	0.188868	0.0558714	0.368019	0.000900987	0.150086	0.0874738	0.545243	0.00690892	0.136732	0.0718685	0.885083	0.230119	0.32224	0.00280877
CDS03996-1	2303813	Cysteine synthase/cystathionine beta-synthase P-phosphate-binding site	Cysteine synthase 1	17	-0.179629	-0.123333	-0.184581	-0.163038	-0.582725	-0.317438	-1.21647	-0.486505	-0.60226	-0.205544	-0.852126	-0.521682	-0.445539	-0.498353	-1.25161	-0.618098	-0.617772	-0.293734	-0.234354	-0.227948	0.172233	-0.20462	-0.633834	-0.324364	0.209207	0.33592	0.185586	0.187835	0.000111772	0.0131448	8.37682e-13	0.000190919	2.67641e-05	0.101578	3.69342e-08	5.42607e-05	0.00314736	0.000127938	3.53983e-11	1.10717e-05	7.1034e-05	0.0317104	0.211722	0.15283	0.350399
CDS03997-1	2303816	NA	NA	18	-0.0931707	-0.0256468	-0.165702	-0.0867723	-0.308052	-0.137511	-0.946804	-0.264164	-0.368655	-0.0891133	-0.746824	-0.311361	-0.625342	-0.457207	-1.28449	-0.58628	-0.516236	-0.174803	-0.230588	-0.136557	-0.109106	-0.282404	-0.768257	-0.411476	0.553	0.867464	0.282277	0.553777	0.0568161	0.362955	3.32566e-07	0.0860838	0.0162915	0.548963	1.5174e-05	0.0410008	0.000425381	0.00385468	1.23073e-08	0.000954077	0.00291563	0.297571	0.271518	0.479104	0.609664
CDS03998-1	2303817	Ribosomal protein L19	54S ribosomal protein subunit img1, mitochondrial [Schizosaccharomyces pombe 972h-]	17	0.0905084	0.137313	-0.196584	-0.103124	-0.302623	-0.160022	-0.768786	-0.281231	-0.363941	0.0241077	-0.387552	-0.105718	-0.349671	-0.317828	-1.19319	-0.337275	-0.284542	-0.0908856	-0.10301	-0.0148328	-0.0651291	-0.226943	-0.908648	-0.246389	0.480176	0.28165	0.130749	0.413246	0.0245351	0.216048	1.41441e-07	0.0320385	0.00481198	0.847269	0.00378613	0.401013	0.0117348	0.015384	1.14376e-11	0.0165971	0.0382588	0.511643	0.519373	0.924617	0.691287
CDS03999-1	NA	NA	NA	2	0.307768	0.039322	0.389507	-0.123954	0.255388	0.021582	0.861131	0.257224	0.37839	0.276742	0.708055	0.0277136	0.702143	0.260464	1.33343	0.304967	0.445942	0.101473	0.262113	-0.0737599	0.256201	0.158991	0.887493	0.203494	0.212796	0.864267	0.0993972	0.57844	0.300804	0.922587	0.000121743	0.224453	0.097695	0.188909	0.00165162	0.898186	0.00270278	0.214666	2.35797e-09	0.173223	0.0680983	0.673419	0.302452	0.784269	0.328573
CDS04009-1	2303843	Zinc/iron permease	Zinc transporter ZIP9	4	0.256467	0.183252	0.259598	0.167042	0.666853	0.542719	0.764364	0.505508	0.542995	0.259323	0.509511	0.453808	1.02201	0.669684	1.42097	1.07815	0.466335	0.474057	0.0431758	-0.0202492	0.555671	0.195627	0.95463	0.604097	0.10641	0.254093	0.0917242	0.27061	5.60932e-06	0.000184179	1.31656e-07	0.000502356	0.000133954	0.086555	0.000564595	0.00163976	6.60178e-13	1.85894e-06	5.22849e-24	1.61363e-14	0.00265801	0.00314365	0.794021	0.906798	0.000531875
CDS04020-1	81258	NA	NA	19	-0.110199	0.00113918	-0.0276654	-0.152751	-0.186189	-0.320826	0.567111	-0.375364	-0.0698979	-0.218558	0.554267	0.128225	-0.617507	-0.506678	-0.788631	-1.45959	-0.0804329	-0.186857	0.6347	0.315082	-0.537074	-0.319821	-0.708198	-1.27273	0.406471	0.991802	0.830069	0.163931	0.160803	0.00408008	4.38977e-06	0.000794691	0.581475	0.0482489	5.9881e-06	0.235202	1.59806e-05	7.22319e-06	3.45862e-07	2.3244e-29	0.546712	0.103207	1.42329e-05	0.0152742	0.00105255
CDS04023-1	2303876	Zinc/iron permease	NA	6	0.177896	0.161261	0.426454	0.251802	0.450434	0.547874	0.642316	0.517437	0.363331	0.506592	0.336404	0.417294	-0.162345	0.981262	1.90234	1.15807	0.372947	0.668903	-0.036543	-0.251609	-0.535292	0.312358	1.52939	0.48917	0.75325	0.828456	0.41694	0.712733	0.398605	0.407896	0.21474	0.434435	0.477796	0.444127	0.528177	0.528464	0.79184	0.105983	4.15873e-05	0.0659955	0.500753	0.3464	0.951564	0.743438	0.427894
CDS04032-1	94171	Carbohydrate-binding WSC	Putative fungistatic metabolite [Chaetomium globosum CBS 148.51]	12	-0.240139	-0.0702815	0.142778	0.485527	-0.285972	-0.0987408	-0.428751	-0.0266951	-0.0908429	-0.0868546	-0.308452	-0.229091	-1.06868	-0.254482	-1.41995	-0.625194	-0.109165	-0.119782	-0.199286	-0.109309	-0.959512	-0.1347	-1.31079	-0.505412	0.490516	0.852427	0.649824	0.130681	0.410565	0.786611	0.23147	0.940462	0.772935	0.809809	0.365842	0.529915	0.0122397	0.491515	0.00532954	0.156719	0.751482	0.768398	0.61979	0.813854	0.044005
CDS04039-1	2303908	NA	NA	18	-0.120973	-0.117583	0.00136314	-0.0430686	-0.308803	-0.16247	-0.845995	-0.294663	-0.260604	-0.0905284	-0.530934	-0.528867	-0.631058	-0.369768	-1.40501	-0.709149	-0.404887	-0.159484	-0.126047	-0.369383	-0.226171	-0.210284	-1.00012	-0.549665	0.670269	0.647538	0.995949	0.856689	0.289986	0.5148	0.0102333	0.246841	0.334698	0.710744	0.0751519	0.0430977	0.0502738	0.147979	0.0010256	0.0186863	0.186518	0.562836	0.728177	0.257221	0.55449
CDS04040-1-a	2303910	E3 binding	Pyruvate dehydrogenase complex protein X component, mitochondrial	18	-0.0630408	-0.0243467	0.120952	-0.081965	-0.199837	0.101689	-0.550795	-0.0189114	-0.100099	-0.309329	-0.765776	-0.538462	-0.346565	-0.210002	-1.01975	-0.481422	-0.333976	-0.0810472	-0.4318	-0.457415	-0.0125886	-0.128955	-0.685772	-0.400374	0.743198	0.897504	0.51607	0.657127	0.301687	0.579823	0.00612038	0.918585	0.591278	0.102879	0.000162763	0.00510912	0.0824566	0.2638	8.42286e-06	0.0169017	0.0939099	0.678577	0.0697802	0.0460611	0.957303
CDS04044-1	2303924	Oligopeptide transporter OPT superfamily	Sexual differentiation process protein isp4 [Schizosaccharomyces pombe 972h-]	4	0.308155	0.410198	0.341405	0.247245	0.746336	0.766553	1.1937	0.900426	0.670473	0.605934	0.576982	0.748656	1.06082	0.92911	1.29531	1.49749	0.590424	0.697201	-0.0134415	0.0514547	0.470398	0.231909	0.70489	0.800291	0.483307	0.374654	0.420116	0.581031	0.0645146	0.06638	0.00162357	0.0268147	0.0837614	0.154971	0.156388	0.0678313	0.00691401	0.0206979	0.00112958	0.000135668	0.163518	0.131257	0.975988	0.914752	0.277919
CDS04046-1	2034929	Ubiquinol-cytochrome C chaperone	CBP3-like protein [Schizosaccharomyces pombe 972h-]	18	-0.169113	-0.088525	0.0790925	-0.0358941	-0.279235	-0.0165318	-0.535796	-0.0668602	-0.275991	-0.0872545	-0.560194	-0.260563	-0.402305	-0.284097	-1.14642	-0.567949	-0.435158	-0.0913627	-0.125036	-0.1692	0.0328526	-0.192735	-0.711264	-0.476586	0.365447	0.607914	0.646917	0.823292	0.139318	0.919582	0.00729057	0.684139	0.118113	0.596109	0.0041481	0.119278	0.0434767	0.0939314	9.28284e-06	0.00389873	0.0302209	0.618059	0.599415	0.421101	0.891664
CDS04056-1	2315106	Dolichol phosphate-mannose biosynthesis regulatory	Dolichol phosphate-mannose biosynthesis regulatory protein	4	0.189893	0.356911	0.154624	0.0280102	0.468759	0.511877	0.731474	0.651365	0.527327	0.47635	0.408628	0.589273	0.834726	0.629515	1.14679	1.35068	0.474235	0.630291	-0.0656069	-0.0410172	0.360492	-0.000775211	0.672559	0.720394	0.0192159	1.55651e-05	0.0533375	0.734683	2.72272e-09	1.64763e-10	3.535e-21	1.77647e-16	6.99439e-12	2.66231e-09	1.90858e-07	7.90341e-14	6.29577e-27	1.85827e-15	2.32597e-49	4.23492e-68	2.70319e-09	2.41344e-14	0.463027	0.65486	4.84097e-05
CDS04066-1	2118116	Ku, C-terminal	ATP-dependent DNA helicase II subunit 2	7	-0.0534327	-0.0315656	-0.0805955	0.0129711	0.00798438	-0.0513984	-0.166702	0.220921	-0.0118778	0.0681127	-0.0747509	-0.114496	-0.0115571	-0.0189816	0.948154	0.575376	-0.086237	-0.13292	0.0114861	0.0184239	0.0746799	0.113938	1.03439	0.708296	0.860817	0.916306	0.785495	0.962938	0.978612	0.859077	0.58935	0.418705	0.966218	0.80815	0.800531	0.688529	0.969957	0.946501	0.000514264	0.0352786	0.782065	0.68465	0.973973	0.96008	0.836272
CDS04083-1-b	2304008	Phosphotransferase KptA/Tpt1	tRNA 2'-phosphotransferase 1 [Bos taurus]	10	0.0665751	0.199561	-0.0643976	0.282992	-0.391145	-0.0188892	-1.09723	-0.0505296	-0.399149	0.194134	-1.35585	-0.966824	-1.06709	-1.09919	-1.04314	-0.914133	-0.0882729	0.259205	-1.26758	-1.22603	-0.97882	-1.3584	-0.95487	-1.17334	0.778948	0.40888	0.784305	0.209586	0.125667	0.937895	0.000237343	0.834927	0.0959323	0.402343	1.09545e-05	0.000759884	0.000472357	0.000238533	0.00151317	0.00384913	0.721205	0.303912	0.000222206	0.000191967	0.00404741
CDS04086-1	2138963	UAA transporter	UDP-galactose transporter homolog 1 [Aspergillus nidulans FGSC A4]	5	0.738585	0.945596	0.492337	0.361861	1.27792	1.31512	1.45069	1.38351	1.06998	1.22521	0.93303	1.15173	1.73262	1.46301	2.14234	2.00001	1.19083	1.35737	-0.257801	-0.205643	0.541788	0.105638	0.951511	0.642631	5.63977e-06	6.59096e-10	0.00279001	0.0238772	1.03183e-17	9.31644e-21	3.00047e-23	2.39073e-23	2.8824e-13	5.18309e-18	1.30247e-09	3.7103e-16	1.44136e-33	1.13693e-26	2.18422e-51	8.63443e-50	9.36267e-15	1.46656e-19	0.0959451	0.169972	0.000179769
CDS04091-1	2304032	Primosome PriB/single-strand DNA-binding	Single-stranded DNA-binding protein	18	-0.174146	-0.0736755	0.107783	0.043954	-0.323517	-0.106405	-0.699521	-0.251938	-0.399127	0.150644	-0.505562	-0.395843	-0.57545	-0.582697	-1.05252	-0.618246	-0.375307	-0.180284	-0.130255	-0.215559	-0.200143	-0.402413	-0.67721	-0.437962	0.155863	0.53206	0.361086	0.700194	0.00881309	0.360241	5.27176e-08	0.0317924	0.000950662	0.185967	4.71256e-05	0.000774266	7.96386e-06	1.36846e-06	2.31487e-13	9.37601e-07	0.00291653	0.139846	0.375911	0.127132	0.185085
CDS04095-1	2304041	NA	NA	6	0.395667	0.310462	-0.249197	-0.078527	0.0523205	-0.0937808	0.21822	0.0795911	0.0825386	0.0692061	0.406732	0.262179	0.0631116	0.353355	1.01122	0.764391	0.381157	0.320671	0.0255749	-0.0584914	-0.318045	0.0326839	0.630062	0.443721	0.275947	0.437296	0.529536	0.846264	0.891185	0.821883	0.556827	0.842185	0.817472	0.862541	0.247935	0.489163	0.871934	0.347443	0.0038822	0.0420738	0.301788	0.448217	0.948744	0.89947	0.462803
CDS04097-1	50532	Microsomal signal peptidase 12 kDa subunit	Signal peptidase complex subunit 1	4	0.422836	0.499602	0.570365	0.267131	0.867827	0.926935	1.15844	0.907853	0.749466	0.591029	0.548447	0.758368	1.27684	1.02049	1.52433	1.63904	0.632625	0.834779	-0.0841775	-0.0764112	0.644219	0.185712	0.891706	0.804257	0.00027014	2.50155e-05	5.20858e-07	0.0232762	1.26094e-14	3.78683e-16	1.82863e-25	1.43456e-15	1.80947e-11	3.29087e-07	1.41629e-06	2.91033e-11	1.75504e-30	1.83701e-19	1.58169e-42	1.26518e-48	3.8559e-08	1.51477e-12	0.514106	0.56011	3.80928e-07
CDS04105-1	2304071	DNA/RNA helicase, C-terminal	ATP-dependent RNA helicase mrh4, mitochondrial	17	0.127194	0.0862305	-0.184836	-0.0264412	-0.224346	0.0639219	-1.01775	-0.10506	-0.38567	0.0202262	-0.60748	-0.169952	-0.470237	-0.0731531	-0.576096	-0.133083	-0.314901	-0.00389153	-0.292578	-0.166061	-0.155336	-0.0692615	-0.261194	-0.129191	0.676341	0.779051	0.55418	0.92867	0.486247	0.829651	0.00818625	0.730514	0.21469	0.945745	0.0743596	0.574791	0.177559	0.807453	0.134722	0.686727	0.350744	0.990654	0.471111	0.66105	0.706818
CDS04108-1	2304079	Legume-like lectin	L-type lectin-like domain-containing protein C126.08c	4	0.531106	0.731239	0.318053	0.165582	1.05159	1.13249	1.37304	1.36043	1.0496	1.08843	0.648878	1.07064	1.60139	1.32444	2.08207	2.26088	0.889892	1.16494	-0.241014	-0.0943068	0.711495	0.1595	1.19218	1.09593	5.5827e-07	1.0185e-10	0.00278558	0.155392	1.46488e-25	1.86133e-26	3.06971e-44	5.77864e-39	1.47081e-26	1.47013e-24	2.93864e-10	4.3725e-24	4.42702e-60	6.82882e-37	2.72597e-102	1.08443e-111	6.93663e-18	1.09505e-25	0.0332121	0.424309	5.78109e-11
CDS04113-1	2304087	NA	NA	5	0.663224	0.853137	0.543943	0.355269	0.837011	1.19553	1.66995	1.35249	0.537243	1.22107	1.22586	1.45352	1.55581	1.40064	2.20649	1.72008	1.09585	1.58366	0.13001	-0.130142	0.459964	-0.183023	1.11064	0.136415	0.0551664	0.00704144	0.112511	0.275946	0.012081	4.28821e-05	2.63304e-08	2.13953e-06	0.104783	2.49116e-05	8.18539e-05	1.84353e-07	4.5544e-07	7.00289e-07	1.18583e-13	1.61355e-09	0.000821804	8.81977e-08	0.684053	0.651302	0.146493
CDS04124-1	2304118	Der1-like	Derlin-2	4	0.620503	0.689258	0.309973	0.239779	1.06504	1.0167	1.34587	1.07183	0.877045	0.879136	0.747284	0.848548	1.27069	1.0988	1.87394	1.68835	0.756042	0.854791	-0.00875797	-0.00624307	0.514653	0.244005	1.1179	0.833559	2.42529e-06	2.57617e-07	0.0212231	0.0796104	3.18953e-18	1.60688e-16	5.3918e-30	1.38779e-18	2.71027e-13	1.9838e-12	2.78471e-09	7.47743e-12	1.10591e-25	8.60806e-20	1.65972e-57	1.70498e-46	6.79293e-09	3.90979e-10	0.948514	0.964886	9.11823e-05
CDS04136-1	2304147	Tetrapyrrole biosynthesis, 5-aminolevulinic acid synthase	5-aminolevulinate synthase, mitochondrial	4	0.263162	0.0563303	0.369203	0.116054	0.631155	0.315628	0.677254	0.424156	0.466367	0.249992	0.375171	0.257082	0.676604	0.421487	1.02464	0.797339	0.487646	0.310114	-0.112475	-0.0530311	0.188959	0.111374	0.536992	0.487226	0.315216	0.841258	0.138718	0.655919	0.00955184	0.218915	0.00513874	0.0902065	0.0489295	0.332358	0.132097	0.310245	0.00616607	0.0893663	3.09284e-05	0.00140147	0.0560609	0.273508	0.684105	0.864206	0.491304
CDS04149-1	2304202	NA	NA	6	-0.277844	-0.0464103	0.0852549	-0.0383001	0.0740452	-0.0265893	0.305827	-0.255089	-0.00150707	-0.0855656	-0.0734247	-0.191438	0.661317	0.103779	1.12309	0.580823	-0.0668003	0.00825143	-0.00662442	-0.199689	0.728117	0.095528	1.18989	0.572572	0.211498	0.831938	0.67153	0.851871	0.718803	0.89896	0.122092	0.241373	0.993877	0.683823	0.722492	0.363752	0.000529372	0.606335	1.83542e-09	0.00351081	0.757775	0.97133	0.978431	0.447006	0.00167837
CDS04152-2	2304213	NA	NA	2	0.172104	0.00902808	0.300136	0.0987314	0.338478	0.299333	0.77716	0.287616	0.261677	0.0359893	0.386533	0.168497	0.547547	0.236067	1.38841	0.583016	0.351631	0.132462	0.0349012	0.0360351	0.195916	0.103605	1.03678	0.450554	0.505985	0.971342	0.220565	0.670177	0.173057	0.190277	0.000785844	0.206688	0.270317	0.879887	0.109422	0.460956	0.0255181	0.299967	8.03335e-10	0.0113625	0.166169	0.610613	0.898546	0.899865	0.479398
CDS04158-1	2304231	NA	NA	20	-0.104552	-0.0617915	0.138277	0.117335	-0.147248	0.0353012	-0.338141	-0.251558	-0.146051	-0.168055	-0.0834817	-0.321895	-0.238334	-0.227428	-1.1239	-0.480374	-0.181133	-0.23134	0.0976514	-0.090555	-0.0572011	0.00391197	-0.942767	-0.249034	0.319889	0.556268	0.187949	0.263499	0.161195	0.736632	0.00129969	0.0165925	0.164382	0.109448	0.426831	0.00217218	0.0234265	0.0303259	1.96331e-26	4.91395e-06	0.0849483	0.0277501	0.421089	0.455593	0.637691
CDS04160-1	2304239	Chitin-binding, type 1	Chitin deacetylase	5	1.28407	0.515862	1.72853	0.665249	1.80773	1.04788	1.97463	1.05827	1.89362	1.06139	2.28628	1.33199	2.28235	1.89344	2.16627	1.42777	1.66399	0.777873	0.622296	0.554119	0.61836	1.11557	0.502285	0.649897	1.14581e-12	0.00127693	8.26688e-24	1.4404e-05	8.9363e-26	3.15727e-12	4.76517e-31	1.6681e-12	1.90231e-29	1.35748e-12	6.16336e-43	9.50663e-20	1.25722e-41	7.10997e-40	8.13315e-36	1.73578e-21	3.20081e-21	1.24325e-06	0.000245849	0.00116835	0.000326753
CDS04164-1	81013	SMP-30/Gluconolaconase/LRE-like region	Putative sugar lactone lactonase [Sinorhizobium meliloti 1021]	12	0.0461443	-0.157	-0.272404	-0.205396	-0.314877	-0.56022	-0.393025	-0.646773	-0.23255	-0.330479	-0.168963	-0.421288	-1.07052	-0.899003	-1.25461	-1.68912	-0.217185	-0.465312	0.0482226	0.0440238	-0.853337	-0.433692	-1.03742	-1.2238	0.715429	0.214518	0.0317557	0.102575	0.0133678	1.03403e-05	0.00205495	3.68864e-07	0.0655007	0.00886798	0.181819	0.000849691	3.03597e-16	2.28118e-12	8.13599e-21	4.10141e-36	0.0884893	0.000289434	0.74277	0.766221	1.52111e-08
CDS04165-1	49142	bZIP transcription factor, bZIP-1	NA	2	0.752671	0.542317	0.586487	0.440404	0.715942	-0.246856	1.13667	0.312187	0.777024	0.301223	0.821726	0.431208	-0.155782	-0.0214157	2.17221	0.39476	0.576629	0.561968	0.245097	-0.130759	-0.732411	-0.583383	1.59559	-0.167207	0.382661	0.50129	0.495787	0.57009	0.404839	0.785832	0.159325	0.698679	0.336441	0.708769	0.322203	0.578218	0.881147	0.979914	0.0038613	0.642334	0.521954	0.507956	0.78943	0.886622	0.510525
CDS04167-1	2304256	NA	NA	15	0.379472	0.135974	0.411787	0.0501924	0.0994955	-0.0841179	1.74113	-0.129635	0.446112	0.234657	0.900893	0.655924	-1.16257	0.139604	-0.764752	-0.236289	0.519029	0.0547529	0.381864	0.601171	-1.6816	0.0848508	-1.28378	-0.291042	0.012022	0.458236	0.00508059	0.775505	0.522654	0.647464	4.80259e-40	0.482166	0.00178043	0.175049	9.86408e-11	4.50882e-05	8.87284e-09	0.424435	0.000118423	0.241907	0.00053313	0.780529	0.0155379	0.00377824	5.7913e-15
CDS04173-1	2304268	FAD-dependent pyridine nucleotide-disulphide oxidoreductase	Probable NADH dehydrogenase [Dictyostelium discoideum]	19	-0.26554	0.0228337	-0.434135	-0.0617313	-0.460019	-0.280199	-1.52768	-0.240716	-0.420644	-0.0924288	-1.01527	-0.557503	-1.26253	-0.980137	-1.66956	-1.4161	-0.579404	-0.196654	-0.43587	-0.360849	-0.68313	-0.783483	-1.09016	-1.21944	0.509149	0.938618	0.28002	0.828008	0.267256	0.35403	0.00480286	0.419726	0.271078	0.749693	0.0270584	0.0731994	0.0153533	0.00438407	0.00904749	0.000851877	0.18703	0.549042	0.431301	0.352917	0.259562
CDS04176-1	101762	NA	NA	1	0.16511	0.00880956	0.12214	-0.0765584	0.147724	0.0161091	0.0910157	0.0801367	0.0315153	0.0674078	0.246424	0.348978	0.430418	0.654518	1.16401	0.816659	0.141155	0.18062	0.105269	0.168358	0.289263	0.473898	1.02285	0.636039	0.579138	0.976346	0.674183	0.786904	0.617186	0.954904	0.76096	0.774463	0.911467	0.809596	0.385875	0.182172	0.134395	0.0091238	1.45077e-05	0.0017657	0.642019	0.552972	0.750716	0.608745	0.386767
CDS04178-1	2110132	NA	NA	14	0.974527	0.149468	1.06634	0.956763	1.39097	0.797318	2.06827	-0.0777748	0.935903	0.396673	1.44667	0.960873	0.910985	0.703816	1.73758	1.43288	1.20507	-0.300905	0.241605	1.26178	-0.294084	1.00472	0.532514	1.73379	0.14766	0.856125	0.100119	0.155534	0.0277135	0.257025	0.00045383	0.924802	0.144007	0.596145	0.0194973	0.152996	0.185018	0.317783	0.00665313	0.0327421	0.0673517	0.758394	0.699413	0.202181	0.671335
CDS04190-1	2304301	ALG6, ALG8 glycosyltransferase	Dolichyl pyrophosphate Glc1Man9GlcNAc2 alpha-1,3-glucosyltransferase	4	0.20218	0.440898	0.212995	0.107162	0.611427	0.72899	0.766361	0.759467	0.638304	0.57628	0.394021	0.735932	0.919153	0.86097	1.19361	1.4294	0.576895	0.777691	-0.182874	-0.0417584	0.342258	0.0832797	0.616718	0.651712	0.249477	0.0160415	0.20992	0.559219	0.00016479	1.47976e-05	1.37296e-06	5.21277e-06	3.35667e-05	0.000770001	0.0168399	7.93737e-06	6.20348e-09	1.27676e-07	6.46295e-14	2.94718e-19	0.000542905	1.80218e-05	0.312481	0.826253	0.0504902
CDS04191-1	2304302	Legume-like lectin	Protein EMP47	5	0.71746	0.935881	0.0792809	0.144537	1.00572	1.18235	1.06688	1.26236	0.848663	1.13772	0.671019	1.17765	1.26943	1.19762	1.38967	1.72324	1.02413	1.32437	-0.353109	-0.146721	0.245299	-0.12675	0.365541	0.398874	8.10699e-11	3.45352e-15	0.505432	0.262075	1.10935e-21	2.54883e-26	1.60764e-24	1.37888e-30	1.46375e-16	1.78375e-24	5.74972e-10	6.183e-27	1.35392e-34	1.46385e-27	3.51317e-39	7.73245e-57	9.31377e-22	1.01087e-29	0.00175951	0.210991	0.0234974
CDS04201-1	2143764	NA	NA	13	0.465373	0.481716	-0.189734	0.000704385	-0.0149635	0.0932652	0.458587	-0.00176589	-0.272679	0.280133	1.3311	0.888163	0.379442	-0.0106627	-0.00892388	-0.494563	0.252675	0.0808843	1.07843	0.807279	0.126767	-0.091547	-0.261599	-0.575447	0.0239664	0.0110399	0.388552	0.997092	0.945306	0.630586	0.0250235	0.992796	0.205864	0.137329	7.41575e-13	4.46692e-07	0.0713536	0.956404	0.969665	0.0271348	0.238207	0.697761	9.007e-07	0.000268046	0.598714
CDS04205-1	2304338	NA	NA	2	0.65482	0.487716	-0.470731	-0.373395	-0.20141	-0.560649	-0.0366826	-0.228505	-0.141034	-0.211441	1.01896	0.678161	0.0409926	0.227985	0.93656	0.869183	0.7823	0.571286	0.236657	0.106875	-0.741307	-0.343301	0.15426	0.297897	0.000646093	0.0115663	0.0194735	0.0604451	0.31259	0.0057694	0.852664	0.248814	0.470156	0.285035	6.217e-08	0.000335979	0.836321	0.238476	1.15994e-06	5.45763e-06	4.42273e-05	0.00338794	0.270223	0.626918	0.000915448
CDS04222-1	80916	Catalase, N-terminal	Catalase-3	16	-0.317816	0.125367	-0.342419	-0.324229	-0.687728	-0.334899	-0.869819	-0.0246154	-0.724308	-0.153532	-1.13892	-0.0147605	-0.0592903	-0.207292	0.0872184	0.274197	-0.897101	-0.170156	-0.241822	0.155395	0.837811	-0.0371367	0.984319	0.444353	0.359446	0.70064	0.309128	0.331926	0.0633545	0.329136	0.0244366	0.938915	0.0368332	0.640119	0.00439145	0.96261	0.859376	0.528946	0.801101	0.398497	0.0251327	0.643339	0.62814	0.70375	0.0619273
CDS04245-1	107580	ABC transporter-like	ABC transporter aclQ	14	0.379335	0.169737	0.0540537	0.0532405	0.478689	0.0765368	1.01053	0.241267	0.362756	0.184614	0.820388	0.310727	0.246453	0.341046	0.629961	0.343446	0.362537	0.00543629	0.457851	0.305291	-0.116083	0.33561	0.267424	0.33801	0.30917	0.646403	0.88793	0.880894	0.187236	0.832652	0.00252301	0.489334	0.299308	0.599904	0.0151167	0.358602	0.525077	0.315095	0.100233	0.348606	0.339523	0.989362	0.238018	0.487335	0.788317
CDS04247-1	2304462	NA	NA	4	0.0634328	0.244711	-0.0608311	0.0939722	0.326985	0.270759	0.437032	0.406414	0.235703	0.24762	0.251923	0.355515	0.458173	0.450761	1.03129	0.784302	0.168377	0.2785	0.0835456	0.0770157	0.289796	0.172262	0.86291	0.505802	0.589099	0.039164	0.601071	0.413937	0.00325437	0.0174735	6.38077e-05	0.000244328	0.0274556	0.0292238	0.0224352	0.00121859	3.78761e-05	3.66428e-05	5.12462e-22	1.24858e-12	0.149695	0.0253664	0.5144	0.569185	0.0245323
CDS04251-1	2304479	NA	Clustered mitochondria protein homolog	18	-0.249526	-0.176086	-0.170377	-0.199386	-0.277231	-0.408992	-0.96155	-0.375841	-0.301303	-0.189535	-0.990794	-0.668291	-0.660344	-0.779258	-1.57138	-0.657627	-0.529384	-0.489149	-0.461411	-0.179142	-0.13096	-0.290109	-1.042	-0.168478	0.381949	0.527291	0.531398	0.448812	0.328507	0.144623	0.00340696	0.174606	0.260402	0.477187	0.00204286	0.0202282	0.0363494	0.00882277	0.000258851	0.0382746	0.084504	0.122571	0.230132	0.631252	0.730161
CDS04254-1	2304487	Yippee-like protein	Protein yippee-like CG15309 [Drosophila melanogaster]	2	0.156711	0.0453141	0.236096	0.0863123	0.0105974	0.0228224	0.567144	0.155431	0.075167	-0.0382655	0.787021	0.285655	0.0468881	0.12342	1.00518	0.210009	0.220875	0.0340582	0.566146	0.251596	-0.173987	0.0893619	0.784301	0.17595	0.167879	0.668326	0.0307809	0.388886	0.926667	0.824412	9.38643e-08	0.121811	0.487956	0.71067	1.14108e-14	0.00336094	0.68879	0.2191	3.53592e-21	0.0458777	0.0524255	0.759297	2.21223e-06	0.0391466	0.190054
CDS04265-1	2304512	FAD-dependent pyridine nucleotide-disulphide oxidoreductase	External alternative NADH-ubiquinone oxidoreductase, mitochondrial	18	-0.26383	-0.21875	-0.134698	-0.0779345	-0.389104	-0.184862	-1.15967	-0.25547	-0.425072	-0.0624342	-0.93078	-0.417132	-0.571327	-0.307458	-1.24345	-0.355671	-0.595445	-0.29444	-0.335335	-0.122692	0.0241177	-0.013018	-0.648007	-0.0612308	0.267094	0.354408	0.548523	0.718437	0.106347	0.412317	5.21437e-05	0.260919	0.0612006	0.775258	0.000418114	0.069723	0.0264455	0.176132	0.000151345	0.15448	0.0214613	0.248855	0.294884	0.677838	0.938949
CDS04270-1	2304524	NA	NA	3	0.012254	-0.0675772	-0.0221341	-0.143798	0.185443	-0.077445	0.309661	-0.0588121	0.252018	-0.0340347	0.0628061	-0.41496	-0.692717	-0.349873	1.51746	0.064179	0.140075	-0.088847	-0.0772686	-0.326113	-0.832792	-0.261026	1.37739	0.153026	0.881459	0.393724	0.785563	0.0661047	0.0219289	0.32344	0.000117239	0.452284	0.00150641	0.66303	0.437623	1.64767e-07	2.13408e-15	1.06266e-05	2.24179e-84	0.41822	0.0872132	0.270558	0.40917	0.000483817	4.67612e-17
CDS04289-1	2060529	Ribosomal protein S2	Zinc-type alcohol dehydrogenase-like protein C1773.06c [Schizosaccharomyces pombe 972h-]	19	-0.603454	-0.478247	-0.503322	-0.55539	-0.973246	-0.844561	-0.962334	-1.2128	-1.0041	-0.384335	-0.502025	-0.805639	-0.625694	-0.28127	-1.519	-1.52843	-0.730374	-0.622316	0.22835	-0.183323	0.104681	0.341046	-0.788626	-0.906116	0.192448	0.183003	0.248632	0.104324	0.0508814	0.0232114	0.0533816	0.0025313	0.0299769	0.252758	0.249853	0.0247788	0.186378	0.390615	0.0193137	0.00130647	0.132494	0.114863	0.683939	0.695525	0.859259
CDS04316-1-b	2304623	NA	NA	6	0.123479	0.0353138	0.0712616	0.0265455	0.276643	0.000376713	0.361258	0.11927	0.180428	0.143914	0.285944	0.153498	0.261212	0.336284	1.23087	0.394217	0.268854	0.0326702	0.01709	0.120828	-0.00764165	0.303614	0.96202	0.361546	0.662946	0.912159	0.796955	0.929556	0.310318	0.999028	0.179326	0.691186	0.490108	0.629346	0.283777	0.599888	0.351	0.238654	9.91922e-07	0.196246	0.336647	0.923734	0.955366	0.746881	0.98077
CDS04324-1	2080045	Mitochondrial import translocase, subunit Tom22	Mitochondrial import receptor subunit tom22	17	0.121546	0.276418	-0.277405	-0.151128	-0.334955	-0.37088	-1.00818	-0.443559	-0.533992	0.153066	-0.440369	-0.0553726	-0.277775	-0.275424	-0.643921	-0.341362	-0.249609	-0.24924	-0.190761	0.193868	-0.0281662	-0.0261833	-0.394312	-0.0921214	0.433003	0.0714107	0.0762275	0.326426	0.0338771	0.0178318	1.05746e-09	0.00470063	0.000664148	0.315615	0.00523489	0.717877	0.0802223	0.0766767	0.000110406	0.0323813	0.11547	0.119249	0.299991	0.288716	0.87897
CDS04331-1-b	2304673	NA	NA	6	0.0168184	0.11037	0.135864	0.050684	0.206627	0.00396299	0.50833	0.170641	0.292489	0.0799921	0.361662	0.122967	0.0611923	0.13014	1.11837	0.36059	0.1902	-0.094048	0.171462	0.217015	-0.129008	0.224188	0.928174	0.454638	0.953002	0.693176	0.614829	0.848678	0.448022	0.988482	0.0494162	0.518408	0.247701	0.765566	0.163639	0.638384	0.831262	0.621459	9.07452e-06	0.186265	0.497224	0.762662	0.570013	0.524998	0.692161
CDS04352-1	2315249	Ribosomal protein S3, C-terminal	40S ribosomal protein S3 [Schizosaccharomyces pombe 972h-]	8	-0.135098	-0.0914341	-0.157928	-0.181007	-0.195406	-0.158259	-0.722443	-0.201104	-0.0487582	-0.129025	-0.670168	-0.287338	-0.337217	-0.314964	-1.11275	-0.143715	-0.281807	-0.09171	-0.388362	-0.195628	-0.0554102	-0.223254	-0.830945	-0.0520054	0.0949647	0.265354	0.0501684	0.0265777	0.0156552	0.0530137	1.03191e-18	0.0139752	0.543502	0.114072	1.89301e-16	0.000442711	3.40219e-05	0.0001247	7.96931e-40	0.0816847	0.000525477	0.267677	3.85451e-05	0.0404704	0.55673
CDS04354-1	2030873	NA	NA	4	0.376222	0.195188	0.181699	0.189268	0.711215	0.249593	1.12996	0.401366	0.609709	0.293439	0.791111	0.301952	0.64723	0.42479	1.1784	0.771622	0.630356	0.174532	0.160755	0.12742	0.0168737	0.250258	0.548046	0.597091	0.138252	0.438089	0.475643	0.424533	0.00277443	0.297768	4.59107e-07	0.0836184	0.0078401	0.213736	0.000608547	0.193002	0.00835806	0.0636359	6.79706e-07	0.000857661	0.0104642	0.515448	0.525879	0.661783	0.949575
CDS04371-1	2304823	Major facilitator superfamily	MFS siderochrome iron transporter C [Aspergillus fumigatus Af293]	20	0.0408558	0.092193	-0.0841411	0.169585	-0.142855	0.0130289	-0.281958	0.0221087	-0.142589	0.0330306	-0.250744	-0.208039	-0.915302	-0.191517	-1.14475	-0.61801	-0.212256	-0.0951711	-0.038488	-0.112868	-0.703046	-0.0963454	-0.932493	-0.522839	0.747315	0.443793	0.503376	0.137136	0.268423	0.912292	0.0328036	0.850927	0.246034	0.778212	0.051658	0.0824539	1.84397e-09	0.112485	2.96112e-11	8.62642e-06	0.111984	0.463349	0.802217	0.446639	5.21071e-05
CDS04375-1	2304836	NUDIX hydrolase, core	54S ribosomal protein L17, mitochondrial	18	-0.105048	-0.042668	-0.212696	-0.120238	-0.420977	-0.209695	-1.06679	-0.27615	-0.444065	-0.135422	-0.786316	-0.516233	-0.666827	-0.524186	-1.541	-0.706848	-0.5163	-0.185516	-0.270016	-0.330717	-0.150527	-0.338669	-1.0247	-0.521331	0.511487	0.768049	0.17831	0.386461	0.012165	0.1448	3.34241e-08	0.0563591	0.00498942	0.336807	8.45425e-06	0.000503729	0.000240037	0.000479261	2.77408e-10	2.97125e-05	0.0033422	0.236689	0.2065	0.0729631	0.489673
CDS04385-1	2304858	Peptidase M28	Glutaminyl-peptide cyclotransferase	5	0.368404	0.559772	-0.0448197	0.0327949	0.496488	0.544064	0.585894	0.748451	0.353474	0.723183	0.241139	0.574055	0.823969	0.779884	1.21986	1.25222	0.390028	0.687363	-0.148889	-0.113308	0.433941	0.0925203	0.829832	0.564853	0.110072	0.0151712	0.852414	0.891106	0.0262224	0.0147739	0.00784224	0.00049216	0.102101	0.00077975	0.291629	0.00824839	0.000141713	0.000236125	1.20296e-08	2.51122e-09	0.0940281	0.00378729	0.561454	0.654407	0.0773141
CDS04402-1	2304900	Aminotransferase class-III	4-aminobutyrate aminotransferase	19	-0.44264	0.0047472	-0.242114	-0.0760221	-0.554154	0.0773093	-0.437407	0.0731486	-0.443764	-0.0846345	-0.456925	-0.0589484	-0.675979	-0.243952	-1.36577	-0.605234	-0.548169	-0.155798	0.0912443	0.09685	-0.12781	-0.0881535	-0.817605	-0.449435	0.000691021	0.966737	0.0466324	0.487119	2.62079e-05	0.47754	0.000697599	0.499807	0.00025039	0.445538	0.000302476	0.588401	1.14112e-06	0.0313489	1.22327e-14	4.01786e-06	5.11731e-05	0.207473	0.561164	0.484786	0.444683
CDS04409-1	2304920	Protein of unknown function DUF1183	Store-operated calcium entry-associated regulatory factor	5	1.07728	1.09147	1.19509	0.965455	1.57256	1.84206	1.96932	1.99128	1.34234	1.6648	1.84492	1.98275	2.43297	2.32014	2.78811	2.73999	1.89977	2.20734	-0.054855	-0.224587	0.533193	0.112796	0.888331	0.532654	7.01167e-06	7.6289e-07	2.18219e-07	6.84616e-06	2.04205e-12	6.95304e-21	5.2251e-20	6.7058e-25	1.24566e-09	6.37534e-17	9.40672e-18	4.49526e-25	2.89385e-31	4.41303e-35	9.10913e-41	2.07877e-48	4.59439e-18	1.25585e-28	0.780117	0.217456	0.00504016
CDS04410-1	2304921	ABC transporter-like	ABC multidrug transporter atrD [Aspergillus nidulans]	10	0.110607	-0.00159948	-0.03802	0.144548	-0.0216307	-0.117491	-0.343604	-0.0694335	-0.00813534	0.0125797	-1.01414	-1.20793	-1.22728	-1.21369	-1.26358	-1.16258	0.267411	0.130501	-1.28155	-1.33843	-1.49469	-1.34419	-1.53099	-1.29309	0.636361	0.994468	0.870266	0.494294	0.927347	0.604593	0.174872	0.756052	0.97084	0.954325	0.000393434	1.68943e-05	0.000130406	1.92139e-05	0.000347538	0.000192443	0.246308	0.583504	3.86707e-05	3.18252e-05	1.35673e-05
CDS04414-1	2304931	Triosephosphate isomerase	Triosephosphate isomerase	8	-0.494932	-0.270257	-0.267082	-0.204242	-0.412286	-0.125708	-0.699348	-0.174299	-0.303458	-0.223721	-0.757321	-0.388117	-0.186069	-0.468256	-1.07283	-0.286197	-0.521625	-0.183883	-0.235696	-0.204235	0.335556	-0.284373	-0.551204	-0.102314	4.62737e-06	0.0133303	0.0109971	0.0545601	0.000112613	0.237871	1.42461e-10	0.102119	0.00354039	0.0363355	2.9261e-12	0.000303118	0.0799383	1.68904e-05	1.23375e-19	0.00965608	1.65754e-06	0.0973895	0.0652757	0.111309	0.00773464
CDS04426-1	2304958	NA	NA	13	0.21611	0.187784	0.251531	0.148475	0.433286	0.222183	1.1818	0.433806	0.352472	0.126242	0.689809	0.422641	-0.439292	0.00692355	0.551193	0.10946	0.147611	-0.141814	0.542199	0.564455	-0.586903	0.148738	0.403582	0.251274	0.621139	0.636902	0.550005	0.693732	0.297757	0.559165	0.00147956	0.2339	0.376039	0.742514	0.0781127	0.239131	0.389168	0.985831	0.21298	0.791819	0.742864	0.754932	0.244021	0.242486	0.302154
CDS04430-1-b	2304976	Carboxylesterase, type B	Para-nitrobenzyl esterase	20	-0.0167936	-0.13296	-0.10759	-0.159186	0.0366787	-0.287802	0.288114	-0.383605	0.0355609	-0.226195	0.101096	-0.3564	-0.498373	-0.54443	-0.895594	-1.19778	-0.0691771	-0.398267	0.170273	0.0418667	-0.429196	-0.146163	-0.826417	-0.799514	0.947808	0.564833	0.669955	0.465105	0.8839	0.208539	0.230321	0.098132	0.880242	0.312997	0.677217	0.114817	0.0844083	0.021684	0.0094138	9.1202e-05	0.792818	0.12676	0.55841	0.888193	0.19377
CDS04441-1	2305001	Peptidase M24, catalytic core	Curved DNA-binding protein	8	-0.270035	-0.125324	-0.133116	-0.0841548	-0.156444	-0.0511353	-0.467068	-0.0387413	-0.0920294	-0.123538	-0.610371	-0.273725	-0.166993	-0.387795	-1.0151	-0.28415	-0.307536	-0.11973	-0.302835	-0.153995	0.140542	-0.268066	-0.707562	-0.164421	0.0126443	0.288536	0.200839	0.452895	0.139148	0.652136	2.25618e-05	0.731195	0.363392	0.278097	3.31681e-08	0.0171917	0.121577	0.00101205	7.11147e-15	0.0216325	0.00515882	0.332192	0.0202495	0.277684	0.27301
CDS04447-1	2060432	Protein of unknown function DUF250	Solute carrier family 35 member E3 [Danio rerio]	5	0.27956	0.329014	0.352594	0.281003	0.576124	0.718462	0.865046	0.627611	0.477727	0.487916	0.54649	0.598898	1.04863	0.864799	1.2065	0.889651	0.535411	0.634275	0.0110788	-0.0353775	0.513219	0.230524	0.671091	0.255376	0.210285	0.121715	0.0986287	0.164172	0.00601339	0.000175619	1.61926e-05	0.00117237	0.0178345	0.013533	0.00820873	0.0017302	1.36136e-07	2.95015e-06	3.25487e-09	5.94528e-06	0.0132363	0.00274574	0.96137	0.875015	0.0206386
CDS04451-1	2314502	ATPase, V0 complex, proteolipid subunit C,	V-type proton ATPase 16 kDa proteolipid subunit	1	0.0673316	0.137117	0.818955	0.304354	0.194833	0.164712	0.53953	0.190208	0.257907	0.209763	0.644478	0.660121	1.00313	0.989578	1.50549	0.901908	0.173043	0.283021	0.471435	0.377101	0.830085	0.706557	1.33245	0.618887	0.535506	0.186841	1.3853e-17	0.00164078	0.0647706	0.100398	8.20671e-08	0.0557647	0.00978849	0.0340873	4.38929e-11	9.06888e-13	3.40681e-25	3.84089e-28	8.4027e-57	2.05098e-21	0.109695	0.00773517	4.15322e-05	0.000911245	3.49935e-13
CDS04452-1	NA	NA	NA	1	0.228054	0.267926	0.53609	0.253479	0.136932	-0.0324584	0.284909	-0.0226096	0.273063	0.0624871	0.497346	0.180808	1.25901	0.610857	1.49082	1.01674	0.275407	0.604119	0.221939	-0.423311	0.983599	0.00673814	1.21541	0.412617	0.421927	0.338168	0.0476512	0.349626	0.630247	0.908616	0.309136	0.935977	0.31519	0.822434	0.0668719	0.507083	1.48926e-06	0.0208482	1.42147e-08	0.000116913	0.333612	0.0297753	0.47924	0.179329	0.00127167
CDS04453-1	2305028	Peptidase A1	Probable aspartic-type endopeptidase OPSB	1	-0.0162831	0.204086	0.610765	0.241196	-0.180451	-0.218256	0.000139196	-0.026353	-0.164922	0.0129245	0.208295	0.557442	0.945974	1.04964	1.04394	0.755479	-0.0506724	0.00415755	0.258967	0.553284	0.996646	1.04548	1.09462	0.751322	0.965142	0.568497	0.0589279	0.470503	0.635766	0.560375	0.999698	0.941306	0.641953	0.970904	0.546758	0.0779653	0.00305615	0.000400061	0.00158459	0.0222025	0.894277	0.991651	0.533122	0.185672	0.0114043
CDS04481-1	2305109	NA	NA	11	0.643913	0.366033	0.482716	0.21725	0.348957	-0.242342	1.3589	0.139405	0.45689	0.130529	1.62891	0.944478	-1.52513	-0.924614	-1.61178	-1.18803	0.876086	0.11633	0.752828	0.828148	-2.40122	-1.04094	-2.48786	-1.30437	0.183397	0.452429	0.317485	0.64514	0.488721	0.647007	0.00175949	0.774604	0.328789	0.788519	9.04803e-05	0.0244723	0.057647	0.127337	0.0746248	0.100763	0.0636585	0.830684	0.0909236	0.135768	0.00336546
CDS04482-1	NA	NA	NA	15	0.441719	0.31247	0.678614	0.293766	0.0439198	0.288179	1.96646	0.922124	0.554118	0.455432	1.40113	1.07051	-2.20472	-0.505785	-1.88256	-0.24176	0.494301	0.187604	0.906832	0.882903	-2.69902	-0.693389	-2.37686	-0.429364	0.0344509	0.232957	0.000583134	0.236447	0.841927	0.255976	7.76172e-29	5.42652e-05	0.00448976	0.0627939	1.73192e-14	1.28875e-06	9.25215e-09	0.08309	9.48695e-07	0.422844	0.0183862	0.509448	1.47681e-05	0.00222026	1.08261e-11
CDS04484-1	2060757	Glucose/ribitol dehydrogenase	3-ketodihydrosphingosine reductase gsl-3	17	-0.209228	-0.0717267	-0.27706	-0.134958	-0.494876	-0.172578	-0.796967	-0.360313	-0.522732	-0.106144	-0.549437	-0.22682	-0.409786	-0.319078	-1.11798	-0.454801	-0.393746	-0.0913884	-0.15569	-0.135432	-0.01604	-0.22769	-0.724232	-0.363413	0.246644	0.68252	0.117311	0.418846	0.0088705	0.315682	8.14341e-05	0.0422442	0.00322711	0.528796	0.0032458	0.180882	0.031902	0.0669388	4.6461e-06	0.0198998	0.038693	0.624599	0.490567	0.525857	0.94426
CDS04498-1-b	2060364	Six-hairpin glycosidase-like	NA	15	0.287007	-0.0865256	0.344764	-0.118991	0.267501	0.0877877	2.16925	-0.0552114	0.250334	0.0196954	1.76265	0.439162	0.169534	-0.185789	-0.0436009	-0.233639	0.495233	0.0547214	1.26742	0.38444	-0.325699	-0.240511	-0.538834	-0.288361	0.28447	0.761302	0.180405	0.657181	0.315252	0.73918	3.33723e-25	0.837766	0.319985	0.940768	1.92052e-16	0.0690885	0.54217	0.49732	0.888608	0.440305	0.0587339	0.852409	2.80337e-07	0.220017	0.283818
CDS04499-1	80427	ATPase AAA-2	Heat shock protein hsp98	12	-0.121311	-0.0625534	-0.282431	-0.231387	0.0859115	-0.0464791	-0.327436	0.00120562	0.0678123	-0.00912514	-0.596639	0.116664	-1.05052	-0.590805	-1.37096	-0.791189	-0.0932994	0.0968878	-0.503339	0.0197758	-0.95722	-0.687693	-1.27766	-0.888077	0.551826	0.768319	0.164733	0.261663	0.658643	0.819535	0.11883	0.99521	0.71346	0.963754	0.00575431	0.546399	3.20762e-05	0.00812909	4.19827e-06	0.00204997	0.650285	0.656435	0.0440809	0.934739	0.000694397
CDS04500-1	2305170	NA	Mitochondrial large ribosomal subunit protein mL67 [Neurospora crassa OR74A]	18	-0.09418	0.00227642	-0.152041	-0.0630363	-0.41267	-0.16089	-1.22542	-0.224557	-0.456863	-0.105707	-0.890352	-0.330853	-0.573616	-0.388669	-1.32178	-0.499082	-0.54029	-0.127534	-0.350062	-0.203319	-0.0333263	-0.261135	-0.781493	-0.371548	0.514142	0.986684	0.282232	0.629451	0.00640205	0.235061	1.15154e-11	0.0993964	0.00143329	0.427679	4.51722e-08	0.015295	0.000353087	0.00523058	1.65706e-10	0.0011959	0.000707464	0.386946	0.0744402	0.23246	0.863869
CDS04526-1	101411	Ribosomal protein S10	Tryptophan--tRNA ligase, mitochondrial	18	-0.197147	-0.0921987	-0.136386	-0.0648003	-0.229766	-0.154418	-0.703327	-0.134864	-0.235689	-0.114261	-0.614606	-0.476761	-0.530636	-0.48592	-1.20489	-0.540168	-0.447535	-0.220148	-0.16707	-0.256613	-0.0831008	-0.265773	-0.757354	-0.32002	0.388676	0.663622	0.532549	0.743886	0.312765	0.454189	0.00529213	0.509278	0.269488	0.573772	0.0106328	0.026106	0.0333699	0.0249921	0.000163009	0.0244403	0.0677641	0.341559	0.567895	0.343564	0.781639
CDS04535-1	NA	NA	NA	9	0.0373864	-0.255781	-0.183634	-0.758521	-0.0377164	-1.68198	-0.0619637	-1.09259	-0.0389962	-0.862118	-0.735083	-1.38174	-0.920413	-2.32726	-1.19598	-1.37129	-0.0349887	-1.08379	-0.700094	-0.29795	-0.885424	-1.24347	-1.16099	-0.287502	0.928677	0.57632	0.660581	0.103843	0.927996	0.00177323	0.882155	0.0259178	0.924244	0.0700537	0.0909349	0.00604399	0.042579	9.9699e-05	0.0140138	0.0111363	0.933854	0.0401593	0.161821	0.639505	0.0868316
CDS04536-1	111388	Cellulose-binding region, fungal	Cellobiose dehydrogenase	12	0.0497618	-0.786996	-1.0886	-1.50955	-0.570691	-2.56201	-1.51931	-3.28389	-0.590856	-1.93326	-1.76136	-2.6912	-3.07704	-4.04014	-3.76713	-4.7456	-0.858116	-1.95358	-0.90324	-0.737622	-2.21892	-2.08657	-2.90901	-2.79202	0.843329	0.00588221	2.96421e-05	3.73901e-07	0.025874	2.43292e-13	1.61432e-08	2.30898e-16	0.0197697	8.90857e-10	8.24797e-11	1.41739e-14	1.23614e-21	1.09539e-17	1.65461e-22	1.2602e-13	0.00102208	1.17886e-08	0.00419114	0.0926273	7.20586e-10
CDS04542-1	NA	NA	NA	3	-0.087227	0.281735	0.26444	0.199729	-0.133047	0.107714	-0.188552	0.0466184	0.00713885	0.140183	0.130145	-0.146224	0.131409	0.354489	1.32792	1.1096	-0.202497	0.148384	0.332642	-0.294608	0.333906	0.206106	1.53042	0.961217	0.717814	0.191724	0.232431	0.336886	0.580506	0.616134	0.438636	0.829051	0.97441	0.509164	0.564577	0.504712	0.576754	0.0837211	1.54189e-10	1.43976e-08	0.418109	0.522385	0.227329	0.267812	0.238697
CDS04543-2	2296662	Basic helix-loop-helix dimerisation region bHLH	NA	2	0.17517	0.220759	0.394695	0.300663	0.212136	0.231735	0.865938	0.253767	0.270885	0.0675958	0.710024	0.328354	0.701036	0.557645	2.7971	1.4904	0.273336	-0.0556333	0.436688	0.383988	0.4277	0.613279	2.52377	1.54604	0.405689	0.218995	0.0443158	0.0719482	0.305512	0.179663	3.14953e-06	0.13804	0.160189	0.701926	0.000142429	0.0480131	0.000312086	0.000552737	6.66721e-70	3.03483e-23	0.192837	0.782853	0.0442117	0.0772593	0.0559717
CDS04545-1	2315354	Hyaluronan/mRNA binding protein	Suppressor protein STM1	8	-0.167152	-0.111875	-0.276467	-0.284849	-0.355429	-0.250219	-1.0203	-0.248236	-0.230557	-0.0959073	-0.82564	-0.28136	-0.474339	-0.495266	-1.3436	-0.345457	-0.372455	-0.0768794	-0.453185	-0.204481	-0.101884	-0.418386	-0.971143	-0.268578	0.0623151	0.23531	0.00193716	0.00223681	8.1748e-05	0.00761633	6.19015e-27	0.00795233	0.00880899	0.299381	4.19649e-19	0.00249785	2.47258e-07	2.05605e-07	1.42848e-38	0.000389646	4.5124e-05	0.42434	2.66431e-05	0.0652949	0.343047
CDS04561-1	NA	NA	NA	13	0.381624	-0.0492465	0.340647	0.0825801	0.411703	-0.237518	0.995206	0.227276	0.0848258	-0.415669	0.759508	-0.435538	0.78317	0.379642	0.703294	-2.06709	0.337999	-0.0471184	0.421509	-0.38842	0.445171	0.426761	0.365295	-2.01997	0.442147	0.913243	0.483839	0.845086	0.400523	0.59845	0.0286641	0.588001	0.86223	0.367476	0.0992082	0.339448	0.098791	0.354526	0.161029	0.00445582	0.50395	0.920829	0.427684	0.484649	0.412658
CDS04569-1	2305350	Cation-dependent mannose-6-phosphate receptor	Putative mannose 6-phosphate receptor-like protein C530.09c	4	0.260745	0.296191	0.148192	0.0298629	0.713113	0.575198	1.05188	0.755368	0.674275	0.558983	0.672459	0.794297	1.21803	1.09713	1.57402	1.41654	0.686337	0.677154	-0.0138779	0.117143	0.531696	0.419972	0.887681	0.739389	0.0324468	0.0154467	0.219029	0.805129	2.14048e-10	3.22921e-07	1.09378e-22	4.23397e-12	3.86686e-10	6.17624e-07	1.39378e-09	1.06767e-13	4.21577e-30	3.06094e-26	1.40023e-49	9.02601e-42	2.49061e-09	1.74581e-08	0.90875	0.351292	5.7746e-06
CDS04570-1	50083	ERG4/ERG24 ergosterol biosynthesis protein	Delta(14)-sterol reductase	19	-0.326287	-0.214636	0.00426315	-0.0299283	0.105892	0.0723871	0.321127	0.210163	0.00819883	0.134148	0.620254	0.593776	0.398258	1.06872	-0.364122	0.166303	-0.169777	-0.120776	0.790031	0.714552	0.568035	1.1895	-0.194345	0.287079	0.0235947	0.0708831	0.974487	0.788893	0.427907	0.517981	0.0134166	0.0561361	0.949496	0.225767	5.27646e-07	1.77776e-08	0.00234734	2.27976e-25	0.0194039	0.148694	0.232757	0.322119	1.96769e-07	7.28085e-08	0.000319086
CDS04575-1	NA	NA	NA	2	0.285057	0.198481	0.276474	-0.00849868	-0.0651386	0.300688	0.503532	0.25271	-0.00595035	-0.66425	0.168015	0.477139	0.957625	-0.013322	1.08655	0.796273	-0.0822015	-0.209133	0.250217	0.686272	1.03983	0.195811	1.16875	1.00541	0.443218	0.590223	0.447768	0.981335	0.865694	0.397416	0.161882	0.477804	0.98706	0.0995196	0.648375	0.165602	0.00612631	0.970987	0.00222761	0.0226844	0.834721	0.608331	0.568224	0.121062	0.0138665
CDS04584-1	2060238	Sugar transporter, conserved site	NA	3	0.0373567	0.399795	-0.133534	0.157211	-0.124534	0.0292345	0.208515	-0.0940711	-0.366969	-0.102522	-0.0175306	0.220209	0.00231093	-0.0660383	1.26732	1.27927	-0.412078	-0.0247406	0.394548	0.244949	0.414389	-0.0412977	1.6794	1.30401	0.944333	0.394688	0.802789	0.734224	0.819713	0.951926	0.684579	0.848899	0.492779	0.835429	0.973262	0.630109	0.996629	0.891908	0.00634202	0.00214789	0.49058	0.963616	0.550503	0.678418	0.542223
CDS04587-1	111372	Cellulose-binding region, fungal	Endoglucanase 7a	16	-0.203045	-0.161033	-1.10355	-0.819619	-0.849907	-0.695856	-2.12366	-1.35515	-0.830189	-0.634037	-1.48698	-1.24126	0.467845	-0.525911	-1.29692	-1.42475	-0.942686	-0.598211	-0.544299	-0.643051	1.41053	0.0722998	-0.354234	-0.82654	0.341504	0.439031	8.84171e-06	0.0002353	0.000417723	0.00178767	1.93964e-10	1.43249e-07	0.000195431	0.0036304	4.76149e-08	3.87759e-07	0.0153247	0.012913	1.57394e-05	7.01782e-07	0.000202162	0.0138383	0.101218	0.0361471	1.90752e-07
CDS04588-1	80276	Major facilitator superfamily	MFS-type transporter cnsO	16	-0.384412	0.0357025	-0.631768	-0.226573	-0.720565	-0.161718	-1.37522	-0.659392	-0.738838	-0.202586	-0.867234	0.219353	0.308522	0.505395	-0.299655	-0.00874612	-0.721365	0.0165436	-0.145868	0.202809	1.02989	0.488851	0.42171	-0.0252898	0.126525	0.896137	0.0133646	0.401693	0.00695108	0.554138	1.08203e-05	0.0294163	0.00301299	0.458603	0.00124942	0.376425	0.169173	0.0340222	0.265077	0.975383	0.00874728	0.954812	0.6622	0.524057	0.000581649
CDS04592-1	80274	Peptidase S9, prolyl oligopeptidase active site region	Probable dipeptidyl peptidase 4	16	-0.59463	-0.626733	-0.325605	-0.753578	-0.87256	-1.16868	-1.86161	-1.33618	-0.907644	-0.968753	-1.98636	-1.43687	-0.742341	-1.72729	-0.543444	-1.1459	-1.16014	-0.820787	-0.826219	-0.616084	0.417797	-0.906506	0.616694	-0.325109	0.226548	0.193911	0.46921	0.103194	0.0909814	0.0252273	0.00498582	0.0133424	0.0598962	0.0496492	0.00273452	0.00779975	0.150574	0.00328587	0.306213	0.0417108	0.0419347	0.128542	0.300562	0.370951	0.539692
[truncated: 638 more rows]
[truncated: 69 more columns]
